# Supplementary material for: Compensatory evolution drives multidrug-resistant tuberculosis in Central Asia
Source: eLife. 2018 Oct 30;7:e38200. doi: 10.7554/eLife.38200 (PMC6207422; doi:10.7554/eLife.38200)
Supplement: Supplementary file 1. [file elife-38200-supp1.xlsx]

## Sheet: resistance targets
additional data - resistance target genes for molecular drug resistance prediction
genes and upstream regions considered for resistance prediction	considered codons/nucleotides/upstream range	considered molecular resistance markers	associated drugs	PMID
alr	complete	mutations in coding region reported as nonWT (no genotypic resistance prediction performed)	cycloserine	22075031
eis_p	-1 to -140	all promotor variants considered as resistance associated	kanamycin	19906990
embA	complete	mutations in coding region reported as nonWT	ethambutol	20427375
embA_p	-1 to -86	all promotor variants considered as resistance associated	ethambutol	20427375
embB	complete	covergent mutations (different amino acid substitutions in identical codons), others reported as nonWT	ethambutol	9142129
embC	complete	all mutations nonWT	ethambutol	20427375
ethA	complete	major structural gene alterations (i.e. non-sense mutations/inserted stop codon, frame shift mutations or larger deletions); T314I observed with MICs between 5 and 25 mg/L, 4327364_GAP with MICs between 2.5 and 10.0 mg/L (wild type MICs below 1.25 mg/L), unpublished data, unrelated isolates with Beijing CAO and Beijing clade B genetic background	prothionamide (ethionamide)	10944230, 17220416
ethA_p	-1 to -76	ethA -7 t/c with MICs 1,25-2,5 mg/L (wild type MICs below 1.25 mg/L), unpublished data, unrelated isolates with Beijing CAO and Beijing clade B genetic background	prothionamide (ethionamide)	10944230, 17220416
ethR	complete	mutations in coding region reported as nonWT	prothionamide (ethionamide)	10944230, 17220416
fabG1	complete	L203L (ctg/ctA), others reported as nonWT	isoniazid, prothionamide (ethionamide)	24354762
fabG1_p	-1 to -141	all promotor variants considered as resistance associated	isoniazid, prothionamide (ethionamide)	8284673
folC	complete	E40G (gag/gGg), I43T (atc/aCc), E40Q (gag/Cag), E153G (gag/gGg), I43A (atc/GCT), S150G (agc/Ggc), others reported as nonWT	PAS	23779105, 24366731
gidB	complete	major structural gene alterations (i.e. non-sense mutations/inserted stop codon, frame shift mutations or larger deletions); other variants reported as nonWT	streptomycin	17238915
gyrA	74-94	quinolone resistance determining region in gyrA	fluoroquinolones	8843279
gyrB	457-549	quinolone resistance determining region in gyrB reported as nonWT	fluoroquinolones	8031045
inhA	complete	I194T (atc/aCc), S94A (tcg/Gcg), others reported as nonWT	isoniazid, prothionamide (ethionamide)	8284673
katG	complete	major structural gene alterations (i.e. non-sense mutations/inserted stop codon, frame shift mutations or larger deletions), and codon 315	isoniazid	20211896
mshA	complete	mutations in coding region reported as nonWT	isoniazid, prothionamide (ethionamide)	18651841
ndh	complete	mutations in coding region reported as nonWT	isoniazid, prothionamide (ethionamide)	15673755
pncA	complete	major structural gene alterations (i.e. non-sense mutations/inserted stop codon, frame shift mutations or larger deletions), and non-synonymous variants	pyrazinamide	25336456
pncA_p	-1 to -40	mutation in positions -7, -11, and -13; no other variants detected	pyrazinamide	25336456
ribD_p	-1 to -100	-12 g/a, no other variants detected	PAS	23779105
rpoA	complete	all non-synonymous mutations considered as putative compensatory mutations	fitness related	22179134, 23208709
rpoB	complete	RRDR hotspot region - codon 425-452, and codon 170, 400 and 491	rifampicine	8095569
rpoB_other		other non-synonymous mutations in rpoB not related to resistance considered as putative compensatory mutations	fitness related	24464101, 26418737
rpoC	complete	all non-synonymous mutations considered as putative compensatory mutations	fitness related	22179134, 23208709
rpsA	complete	major structural gene alterations (i.e. non-sense mutations/inserted stop codon, frame shift mutations or larger deletions), other variants reported as nonWT	pyrazinamide	21835980
rpsL	complete	mutations in codon 43 and 88; no other variants detected	streptomycin	7934937
rrs	514-908	mutations ranging from 514-908 considered as streptomycin resistance associated	streptomycin	7934937
rrs	1325-1484	mutations ranging from 1400-1484 considered as kanamycin, amikacin and capreomycin resistance associated, others reported as nonWT	kanamycin, amikacin, capreomycin	7934937
thyA	complete	mutations in coding region reported as nonWT	capreomycin	22034487
thyX	complete	mutations in coding region reported as nonWT, also suggested as compensatory mechanism for thyA deficient strains	PAS	22034487
tlyA	complete	major structural gene alterations (i.e. non-sense mutations/inserted stop codon, frame shift mutations or larger deletions); other variants reported as nonWT	PAS	15673735
whiB7	complete	mutations in coding region reported as nonWT	kanamycin, streptomycin	23380727

## Sheet: phylogenetic marker
additional data - phylogenetic mutations not considered as drug resistance marker
genome pos	gene	polymorphism	genotype association
7362	Rv0006	E21Q (gag/Cag)	non H37Rv_lab_strain
7585	Rv0006	S95T (agc/aCc)	non H37Rv-like
7892	Rv0006	L197L (ctg/ctA)	NEW-1
8040	Rv0006	G247S (ggc/Agc)	LAM (associated)
9304	Rv0006	G668D (ggc/gAc)	non H37Rv-like
575679	Rv0486	N111S (aac/aGc)	Haarlem
575907	Rv0486	A187V (gca/gTa)	Beijing modern
760115	Rv0667	D103D (gac/gaT)	Haarlem
762434	Rv0667	G876G (ggt/ggG)	Delhi/CAS
763031	Rv0667	A1075A (gct/gcC)	non Euro-American
764995	Rv0668	A542A (gcc/gcG)	LAM
765150	Rv0668	G594E (ggg/gAg)	Ghana, Haarlem, X-type
766645	Rv0668	E1092D (gaa/gaC)	Beijing Central Asia
1834177	Rv1630	R212R (cga/cgC)	Beijing, Beijing like
1917972	Rv1694	L11L (cta/ctG)	non H37Rv_lab_strain
2102990	Rv1854c	V18A (gtg/gCg)	S-type (associated)
2154724	Rv1908c	R463L (cgg/cTg)	non Euro-American
3073868	Rv2764c	T202A (acc/Gcc)	LAM
3840764	Rv3423c	L219L (ctg/ctC)	H37Rv-like (associated)
4238675	Rv3792	G248G (ggc/ggT)	Beijing Central Asia
4238963	Rv3792	H344H (cac/caT)	S-type
4239298	Rv3792	A456V (gcc/gTc)	Haarlem
4242075	Rv3793	R738Q (cgg/cAg)	Delhi/CAS
4242241	Rv3793	D793D (gac/gaT)	Beijing (associated)
4242643	Rv3793	R927R (cgc/cgT)	non H37Rv_lab_strain
4242803	Rv3793	V981L (gtg/Ctg)	Ghana, Haarlem, X-type
4243346	Rv3794	Q38Q (caa/caG)	Beijing W148
4243460	Rv3794	C76C (tgc/tgT)	Beijing
4249408	Rv3795	P965P (ccg/ccA)	X-type
4407588	Rv3919c	A205A (gca/gcG)	non Euro-American
4407927	Rv3919c	E92D (gaa/gaC)	Beijing
4408156	Rv3919c	L16R (ctt/cGt)	LAM

## Sheet: legend
	additional data - legend for meta data file
	data_Karakalp_Samara
		phenotypic drug susceptibillity data
		molecular drug resistance prediction (see resistance targets)
		either genotypic wild type (gWT), or mutation not considered as resistance marker (nonWT),
		in case all target genes for one drug are gWT, we considered the isolate to be susceptible
	phylogenetic markers
	(associated)	mutation not present in all strains of respective genotype (found in at least two phylogenetic related isolates), i.e. putative marker for a MTBC sub-group

## Sheet: data_Karakalp_Samara
additional data - meta data, resistance mutations and classification for all 724 analzed clinical MTBC isolates
ID	Acc.No.	dataset	genotypes	Coll et al 2015 (MTBC sublineages)	Merker et al 2015 (Beijing classification)	transmission index (Karakalp-only)	transmission index (Samara-only)	number of genotypic resistances	DR type	H_pheno	katG	fabG1	inhA	ndh	mshA	R_pheno	rpoB_complete	rpoB_RRDRext	S_pheno	S_geno	rrs	rpsL	gid	whiB7	E_pheno	E_geno	embB	embC	embA	Z_pheno	Z_geno	pncA	rpsA	OFX_pheno	OFX_geno	gyrB	gyrA	KM_geno	rrs	eis	whiB7	AM_pheno	AM_geno	rrs	CM_pheno	CM_geno	rrs	tlyA	thioamides_pheno
10091-01	ERS457823	Nukus	Beijing - CAO	2.2.1	Central Asia outbreak	11		4		R	S315T (agc/aCc)	wt	wt	wt	wt	R	wt	wt	R	R	wt	K43R (aag/aGg)	wt	wt	R	R	wt	wt	-12 C/T	S	R	-11 A/G	wt	S	S	wt	wt	S	wt	wt	wt	no data	S	wt	S	S	wt	wt	S
10108-01	ERS456766	Nukus	Beijing	2.2.1	Central Asia	0		5	pre-XDR	R	S315N (agc/aAc)	wt	wt	wt	R138G (cgc/Ggc)	R	S450L (tcg/tTg)	S450L	R	R	1401 A/G	K43R (aag/aGg)	wt	wt	S	S	wt	wt	wt	S	R	Q141P (cag/cCg)	wt	R	S	wt	wt	R	1401 A/G	wt	wt	no data	R	1401 A/G	S	R	1401 A/G	wt	S
10109-01	ERS457207	Nukus	Beijing - CAO	2.2.1	Central Asia outbreak	8		3		R	S315T (agc/aCc)	wt	wt	wt	wt	R	S450L (tcg/tTg)	S450L	R	R	wt	K43R (aag/aGg)	wt	wt	R	R	M306L (atg/Ctg)	wt	wt	S	S	wt	wt	S	S	wt	wt	S	wt	wt	wt	no data	S	wt	S	S	wt	wt	R
1049-02	ERS457909	Nukus	Beijing	2.2.1	Central Asia	2		3		R	S315T (agc/aCc)	wt	wt	wt	wt	R	S450L (tcg/tTg)	S450L	R	R	wt	K43R (aag/aGg)	wt	wt	R	R	M306I (atg/atA)	wt	wt	S	R	-11 A/G	wt	S	S	wt	wt	S	wt	wt	wt	no data	S	wt	S	S	wt	wt	S
1051-02	ERS458740	Nukus	Beijing - CAO	2.2.1	Central Asia outbreak	92		6	pre-XDR	R	S315T (agc/aCc)	wt	wt	wt	wt	R	S450L (tcg/tTg)	S450L	R	R	wt	K43R (aag/aGg)	wt	wt	R	R	M306V (atg/Gtg)	wt	wt	S	R	I133T (att/aCt)	wt	S	S	wt	wt	R	wt	-12 c>t	wt	no data	S	wt	S	S	wt	wt	R
10527-05	ERS457530	Nukus	Beijing - CAO	2.2.1	Central Asia outbreak	6		7	pre-XDR	R	S315T (agc/aCc)	wt	wt	wt	wt	R	S450L (tcg/tTg)I488V (atc/Gtc)	S450L	R	R	1401 A/G	K43R (aag/aGg)	wt	wt	R	R	L74R (ctg/cGg)D328G (gat/gGt)	wt	wt	R	R	W68R (tgg/Cgg)	wt	S	S	wt	wt	R	1401 A/G	wt	wt	R	R	1401 A/G	R	R	1401 A/G	wt	R
10529-05	ERS456944	Nukus	Beijing - CAO	2.2.1	Central Asia outbreak	63		6	pre-XDR	R	S315T (agc/aCc)	wt	wt	wt	wt	R	S450L (tcg/tTg)	S450L	R	R	wt	K43R (aag/aGg)	wt	wt	R	R	M306V (atg/Gtg)	wt	wt	S	R	I133T (att/aCt)	wt	S	S	wt	wt	R	wt	-12 c>t	wt	R	S	wt	R	S	wt	wt	S
10530-05	ERS458394	Nukus	Beijing - CAO	2.2.1	Central Asia outbreak	63		6	pre-XDR	R	S315T (agc/aCc)	wt	wt	wt	wt	R	S450L (tcg/tTg)	S450L	R	R	wt	K43R (aag/aGg)	wt	wt	R	R	M306V (atg/Gtg)	wt	wt	R	R	I133T (att/aCt)	wt	S	S	wt	wt	R	wt	-12 c>t	wt	S	S	wt	S	S	wt	wt	S
10531-05	ERS457128	Nukus	Beijing - CAO	2.2.1	Central Asia outbreak	87		6	pre-XDR	R	S315T (agc/aCc)	wt	wt	wt	wt	R	S450L (tcg/tTg)	S450L	R	R	wt	K43R (aag/aGg)	wt	wt	R	R	M306V (atg/Gtg)	wt	wt	R	R	I133T (att/aCt)	wt	S	S	wt	wt	R	wt	-12 c>t	wt	S	S	wt	S	S	wt	wt	S
10532-05	ERS456968	Nukus	Beijing - CAO	2.2.1	Central Asia outbreak	29		4	pre-XDR	R	S315T (agc/aCc)	wt	wt	wt	wt	R	S450L (tcg/tTg)	S450L	R	R	wt	K43R (aag/aGg)	wt	wt	R	R	M306I (atg/atA)	wt	wt	R	R	Q141P (cag/cCg)	wt	S	S	wt	wt	R	wt	-14 c>t	wt	S	S	wt	S	S	wt	wt	S
10533-05	ERS458620	Nukus	Beijing - CAO	2.2.1	Central Asia outbreak	5		7	pre-XDR	R	S315T (agc/aCc)	wt	wt	wt	wt	R	S450L (tcg/tTg)I488V (atc/Gtc)	S450L	R	R	1401 A/G	K43R (aag/aGg)	wt	wt	R	R	L74R (ctg/cGg)D328G (gat/gGt)	wt	wt	R	R	W68R (tgg/Cgg)	wt	S	S	wt	wt	R	1401 A/G	wt	wt	R	R	1401 A/G	R	R	1401 A/G	wt	S
10536-05	ERS457881	Nukus	Beijing - CAO	2.2.1	Central Asia outbreak	67		6	pre-XDR	R	S315T (agc/aCc)	wt	wt	wt	wt	R	S450L (tcg/tTg)	S450L	R	R	wt	K43R (aag/aGg)	wt	-80 T/G	S	R	M306V (atg/Gtg)	wt	wt	R	R	Q10P (cag/cCg)	wt	S	S	wt	wt	R	wt	-12 c>t	-80 T/G	S	S	wt	S	S	wt	wt	S
10539-05	ERS458009	Nukus	Beijing - B	2.2.1	Europe/Russian W148 Outbreak	0		6	pre-XDR	R	S315T (agc/aCc)	wt	wt	wt	wt	R	S450L (tcg/tTg)	S450L	R	R	1401 A/G	K43R (aag/aGg)	wt	wt	R	R	M306I (atg/atT)	wt	wt	S	S	wt	wt	S	S	wt	wt	R	1401 A/G	wt	wt	R	R	1401 A/G	R	R	1401 A/G	wt	S
10540-05	ERS457817	Nukus	Beijing - CAO	2.2.1	Central Asia outbreak	92		6	pre-XDR	R	S315T (agc/aCc)	wt	wt	wt	wt	R	S450L (tcg/tTg)	S450L	R	R	wt	K43R (aag/aGg)	wt	wt	R	R	M306V (atg/Gtg)	wt	wt	R	R	I133T (att/aCt)	wt	S	S	wt	wt	R	wt	-12 c>t	wt	S	S	wt	S	S	wt	wt	S
10564-01	ERS457999	Nukus	Beijing - B	2.2.1	Europe/Russian W148 Outbreak	2		2		R	S315T (agc/aCc)	wt	wt	wt	wt	R	S450L (tcg/tTg)L731P (ctg/cCg)	S450L	R	R	wt	K43R (aag/aGg)	wt	wt	S	R	M306I (atg/atA)	wt	wt	S	S	wt	wt	S	S	wt	wt	S	wt	wt	wt	no data	S	wt	S	S	wt	wt	R
10568-01	ERS458271	Nukus	Beijing - CAO	2.2.1	Central Asia outbreak	81		5		R	S315T (agc/aCc)	wt	wt	wt	wt	R	S450L (tcg/tTg)	S450L	R	R	wt	K43R (aag/aGg)	wt	-80 T/G	R	R	M306V (atg/Gtg)	wt	wt	S	R	Q10P (cag/cCg)	wt	S	S	wt	wt	nonWT	wt	wt	-80 T/G	no data	S	wt	S	S	wt	wt	S
10569-01	ERS458558	Nukus	Beijing - CAO	2.2.1	Central Asia outbreak	0		1		R	R705W (cgg/Tgg)	wt	wt	wt	wt	R	V170A (gtc/gCc)H445N (cac/Aac)	V170A H445N	R	R	wt	K43R (aag/aGg)	L101R (ctt/cGt)	wt	S	S	wt	wt	wt	S	S	wt	wt	S	S	wt	wt	S	wt	wt	wt	no data	S	wt	S	S	wt	wt	R
1062-02	ERS457366	Nukus	Beijing - ancestral	2.2.1	Ancestral 3	0		4		R	G285C (ggc/Tgc)	-15 C/T	I194T (atc/aCc)	wt	wt	R	H445D (cac/Gac)	H445D	R	R	wt	K43R (aag/aGg)	wt	wt	R	R	M306V (atg/Gtg)	wt	wt	R	R	wt	1834846_1834848 GAP	S	S	wt	wt	S	wt	wt	wt	no data	S	wt	S	S	wt	wt	R
10730-04	ERS458605	Nukus	Beijing - CAO	2.2.1	Central Asia outbreak	71		5		R	S315T (agc/aCc)	-8 T/C	wt	wt	wt	R	S450L (tcg/tTg)	S450L	R	R	wt	K43R (aag/aGg)	wt	-80 T/G	R	R	M306V (atg/Gtg)	wt	wt	R	R	Q10P (cag/cCg)	wt	S	S	wt	wt	nonWT	wt	wt	-80 T/G	S	S	wt	S	S	wt	wt	R
10732-04	ERS458579	Nukus	Beijing - CAO	2.2.1	Central Asia outbreak	35		6	pre-XDR	R	S315T (agc/aCc)	wt	wt	wt	wt	R	S450L (tcg/tTg)	S450L	R	R	wt	K43R (aag/aGg)	wt	wt	R	R	M306V (atg/Gtg)	wt	wt	S	R	I133T (att/aCt)	wt	S	S	wt	wt	R	wt	-12 c>t	wt	S	S	wt	S	S	wt	wt	S
10734-04	ERS458568	Nukus	Beijing	2.2.1	Central Asia	0		1		R	S315I (agc/aTc)	wt	F97F (ttc/ttT)	wt	wt	R	S450L (tcg/tTg)	S450L	R	R	wt	K88M (aag/aTg)	wt	wt	S	S	wt	wt	wt	S	S	wt	wt	S	S	wt	wt	S	wt	wt	wt	S	S	wt	S	S	wt	wt	S
10735-04	ERS457488	Nukus	Beijing - CAO	2.2.1	Central Asia outbreak	87		6	pre-XDR	R	S315T (agc/aCc)	wt	wt	wt	wt	R	S450L (tcg/tTg)	S450L	R	R	wt	K43R (aag/aGg)	wt	wt	R	R	M306V (atg/Gtg)	wt	wt	S	R	I133T (att/aCt)	wt	S	S	wt	wt	R	wt	-12 c>t	wt	S	S	wt	S	S	wt	wt	S
10736-04	ERS458151	Nukus	Beijing - CAO	2.2.1	Central Asia outbreak	29		3		R	S315T (agc/aCc)	wt	wt	wt	wt	R	S450L (tcg/tTg)	S450L	R	R	wt	K43R (aag/aGg)	wt	wt	R	R	M306I (atg/atA)	wt	wt	R	R	Q10R (cag/cGg)	wt	S	S	wt	wt	S	wt	wt	wt	S	S	wt	S	S	wt	wt	S
10738-04	ERS458451	Nukus	Beijing - CAO	2.2.1	Central Asia outbreak	13		7	pre-XDR	R	S315T (agc/aCc)	wt	wt	wt	wt	R	S450L (tcg/tTg)R827C (cgc/Tgc)	S450L	R	R	1401 A/G	K43R (aag/aGg)	wt	wt	R	R	M306V (atg/Gtg)	wt	wt	R	R	T160P (aca/Cca)	wt	S	S	wt	wt	R	1401 A/G	wt	wt	R	R	1401 A/G	R	R	1401 A/G	wt	S
11361-03	ERS457272	Nukus	Haarlem	4.1.2.1		2		2	pre-XDR	R	2154824_2154826 GAP	wt	wt	wt	wt	R	wt	wt	R	nonWT	wt	wt	R137P (cgg/cCg)	wt	R	R	M306I (atg/atA)	wt	wt	R	S	wt	wt	S	S	wt	wt	R	wt	-12 c>t	wt	S	S	wt	S	S	wt	wt	S
11362-03	ERS457125	Nukus	H37Rv_like	4.8		1		5	pre-XDR	R	wt	wt	wt	wt	wt	R	S450W (tcg/tGg)K1102T (aag/aCg)	S450W	R	R	514 A/C1402 C/T	wt	wt	wt	R	R	Q497R (cag/cGg)	wt	-11 C/t	R	S	wt	wt	S	S	wt	wt	R	514 A/C1402 C/T	wt	wt	R	R	514 A/C1402 C/T	S	R	514 A/C1402 C/T	wt	S
11365-03	ERS456770	Nukus	Beijing - CAO	2.2.1	Central Asia outbreak	92		6	pre-XDR	R	S315T (agc/aCc)	wt	wt	wt	wt	R	S450L (tcg/tTg)	S450L	R	R	wt	K43R (aag/aGg)	wt	wt	R	R	M306V (atg/Gtg)	wt	wt	S	R	I133T (att/aCt)	wt	S	S	wt	wt	R	wt	-12 c>t	wt	S	S	wt	S	S	wt	wt	S
11366-03	ERS458587	Nukus	Beijing	2.2.1	Central Asia	2		3		R	S315T (agc/aCc)	wt	wt	wt	wt	R	S450L (tcg/tTg)	S450L	R	R	wt	K43R (aag/aGg)	wt	wt	R	R	M306I (atg/atA)	wt	wt	R	R	-11 A/G	wt	S	S	wt	wt	S	wt	wt	wt	S	S	wt	S	S	wt	wt	B
11372-03	ERS458603	Nukus	Beijing - CAO	2.2.1	Central Asia outbreak	72		5		R	S315T (agc/aCc)	wt	wt	wt	wt	R	S450L (tcg/tTg)	S450L	R	R	wt	K43R (aag/aGg)	wt	-80 T/G	R	R	M306V (atg/Gtg)	wt	wt	R	R	Q10P (cag/cCg)	wt	S	S	wt	wt	nonWT	wt	wt	-80 T/G	S	S	wt	S	S	wt	wt	R
116-04	ERS458375	Nukus	Beijing	2.2.1	Central Asia	1		6	pre-XDR	R	S700P (tcc/Ccc)	wt	wt	wt	wt	R	Q429H (cag/caC)H445Y (cac/Tac)	Q429H H445Y	R	R	1401 A/G	K43R (aag/aGg)	wt	wt	R	R	M306V (atg/Gtg)	wt	wt	R	R	Q141P (cag/cCg)	wt	S	S	wt	wt	R	1401 A/G	wt	wt	R	R	1401 A/G	R	R	1401 A/G	wt	S
117-04	ERS458141	Nukus	Beijing - CAO	2.2.1	Central Asia outbreak	75		5		R	S315T (agc/aCc)	wt	wt	wt	wt	R	S450L (tcg/tTg)	S450L	R	R	wt	K43R (aag/aGg)	wt	-80 T/G	R	R	M306V (atg/Gtg)	wt	wt	S	R	Q10P (cag/cCg)	wt	S	S	wt	wt	nonWT	wt	wt	-80 T/G	S	S	wt	S	S	wt	wt	R
118-04	ERS457752	Nukus	Beijing - CAO	2.2.1	Central Asia outbreak	53		5		R	S315T (agc/aCc)	wt	wt	wt	wt	R	S450L (tcg/tTg)	S450L	R	R	wt	K43R (aag/aGg)	wt	-80 T/G	R	R	M306V (atg/Gtg)	wt	wt	R	R	Q10P (cag/cCg)	wt	S	S	wt	wt	nonWT	wt	wt	-80 T/G	S	S	wt	S	S	wt	wt	S
119-04	ERS458615	Nukus	Beijing	2.2.1	Central Asia	1		6	pre-XDR	R	S700P (tcc/Ccc)	wt	wt	wt	wt	R	Q429H (cag/caC)H445Y (cac/Tac)	Q429H H445Y	R	R	1401 A/G	K43R (aag/aGg)	wt	wt	R	R	M306V (atg/Gtg)	wt	wt	R	R	Q141P (cag/cCg)	wt	S	S	wt	wt	R	1401 A/G	wt	wt	R	R	1401 A/G	R	R	1401 A/G	wt	S
120-04	ERS458014	Nukus	Beijing - B	2.2.1	Europe/Russian W148 Outbreak	0		3		R	S315T (agc/aCc)	wt	wt	wt	wt	R	S450L (tcg/tTg)V496A (gtg/gCg)	S450L	R	R	wt	K43R (aag/aGg)	wt	wt	R	R	M306I (atg/atA)	wt	wt	S	S	wt	wt	S	S	wt	wt	S	wt	wt	wt	S	S	wt	S	S	wt	wt	S
121-04	ERS457500	Nukus	Beijing	2.2.1		7		4		R	S315T (agc/aCc)	wt	wt	wt	wt	R	S450L (tcg/tTg)	S450L	R	R	wt	K88R (aag/aGg)	wt	wt	S	R	M306I (atg/atC)	wt	wt	R	R	2288853_2288856 GAP2288854 GAP	wt	S	S	wt	wt	S	wt	wt	wt	S	S	wt	S	S	wt	wt	S
1238-02	ERS457196	Nukus	Haarlem	4.1.2.1		2		0		R	2154824_2154826 GAP	wt	wt	wt	wt	R	wt	wt	S	nonWT	wt	wt	R137P (cgg/cCg)	wt	S	S	wt	wt	wt	S	S	wt	wt	S	S	wt	wt	S	wt	wt	wt	no data	S	wt	S	S	wt	wt	R
1301-05	ERS458093	Nukus	Beijing - CAO	2.2.1	Central Asia outbreak	9		4		R	S315T (agc/aCc)	wt	wt	wt	wt	R	S450L (tcg/tTg)	S450L	R	R	wt	K43R (aag/aGg)	wt	wt	R	R	wt	wt	-12 C/T	R	R	-11 A/G	wt	S	S	wt	wt	S	wt	wt	wt	S	S	wt	S	S	wt	wt	S
1310-05	ERS457552	Nukus	Beijing - B	2.2.1	Europe/Russian W148 Outbreak	0		7	pre-XDR	R	S315T (agc/aCc)	wt	wt	wt	wt	R	S450L (tcg/tTg)	S450L	R	R	1401 A/G	K43R (aag/aGg)	wt	wt	R	R	N296H (aat/Cat)	wt	-8 C/T	S	R	V163G (gtg/gGg)	wt	S	S	wt	wt	R	1401 A/G	wt	wt	R	R	1401 A/G	R	R	1401 A/G	wt	R
1311-05	ERS457694	Nukus	Beijing - CAO	2.2.1	Central Asia outbreak	28		4	pre-XDR	R	S315T (agc/aCc)	wt	wt	wt	wt	R	S450L (tcg/tTg)	S450L	R	R	wt	K43R (aag/aGg)	wt	wt	R	R	M306I (atg/atA)	wt	wt	R	R	V44G (gtc/gGc)	wt	S	S	wt	wt	R	wt	-14 c>t	wt	R	S	wt	R	S	wt	wt	R
1312-05	ERS457251	Nukus	Beijing - CAO	2.2.1	Central Asia outbreak	30		3		R	S315T (agc/aCc)	wt	wt	wt	wt	R	S450L (tcg/tTg)	S450L	R	R	wt	K43R (aag/aGg)	wt	wt	R	R	M306I (atg/atA)	wt	wt	R	R	V125G (gtc/gGc)	wt	S	S	wt	wt	S	wt	wt	wt	S	S	wt	S	S	wt	wt	S
1313-05	ERS458586	Nukus	Haarlem	4.1.2.1		0		0		R	S315N (agc/aAc)	wt	wt	wt	wt	R	S450W (tcg/tGg)	S450W	R	nonWT	wt	wt	4408101 GAP	wt	S	nonWT	wt	wt	T363I (acc/aTc)	S	S	wt	wt	S	S	wt	wt	S	wt	wt	wt	S	S	wt	S	S	wt	wt	S
1314-05	ERS458242	Nukus	Beijing - CAO	2.2.1	Central Asia outbreak	92		6	pre-XDR	R	S315T (agc/aCc)	wt	wt	wt	wt	R	S450L (tcg/tTg)	S450L	R	R	wt	K43R (aag/aGg)	wt	wt	R	R	M306V (atg/Gtg)	wt	wt	R	R	I133T (att/aCt)	wt	S	S	wt	wt	R	wt	-12 c>t	wt	R	S	wt	R	S	wt	wt	S
1315-05	ERS456835	Nukus	Beijing - CAO	2.2.1	Central Asia outbreak	53		8	pre-XDR	R	S315T (agc/aCc)	wt	wt	wt	wt	R	S450L (tcg/tTg)	S450L	R	R	1402 C/T	K43R (aag/aGg)	wt	-80 T/G	R	R	M306V (atg/Gtg)	wt	wt	R	R	Q10P (cag/cCg)	wt	S	S	wt	wt	R	1402 C/T	wt	-80 T/G	R	R	1402 C/T	R	R	1402 C/T	wt	S
1316-05	ERS457773	Nukus	Beijing - CAO	2.2.1	Central Asia outbreak	29		4		R	S315T (agc/aCc)	wt	wt	wt	wt	R	S450L (tcg/tTg)	S450L	R	R	wt	K43R (aag/aGg)	wt	wt	R	R	wt	wt	-12 C/T	R	R	-11 A/G	wt	S	S	wt	wt	S	wt	wt	wt	S	S	wt	S	S	wt	wt	S
1319-05	ERS457324	Nukus	Beijing - CAO	2.2.1	Central Asia outbreak	28		3	pre-XDR	R	S315T (agc/aCc)	wt	wt	wt	wt	R	S450L (tcg/tTg)F503S (ttc/tCc)	S450L	R	R	wt	K43R (aag/aGg)	wt	wt	S	R	G406D (ggc/gAc)	wt	wt	S	S	wt	wt	S	S	wt	wt	R	wt	-10 g>a	wt	S	S	wt	S	S	wt	wt	S
1600-06	ERS458177	Nukus	Beijing - CAO	2.2.1	Central Asia outbreak	11		3		R	S315T (agc/aCc)	wt	wt	wt	wt	R	H445D (cac/Gac)	H445D	R	R	wt	K43R (aag/aGg)	wt	wt	R	R	M306V (atg/Gtg)	wt	wt	S	S	wt	wt	S	S	wt	wt	S	wt	wt	wt	S	S	wt	S	S	wt	wt	S
1601-06	ERS457589	Nukus	Beijing - CAO	2.2.1	Central Asia outbreak	75		5		R	S315T (agc/aCc)	-8 T/C	wt	wt	wt	R	S450L (tcg/tTg)	S450L	R	R	wt	K43R (aag/aGg)	wt	-80 T/G	R	R	M306V (atg/Gtg)	wt	wt	R	R	Q10P (cag/cCg)	wt	S	S	wt	wt	nonWT	wt	wt	-80 T/G	S	S	wt	S	S	wt	wt	S
1602-06	ERS456869	Nukus	Beijing	2.2.1	Central Asia	0		2		R	S315T (agc/aCc)	wt	wt	wt	wt	R	H445Y (cac/Tac)	H445Y	R	R	wt	K43R (aag/aGg)	wt	wt	R	R	wt	wt	-16 C/T	S	S	wt	wt	S	S	wt	wt	S	wt	wt	wt	S	S	wt	S	S	wt	wt	S
1603-06	ERS457489	Nukus	Beijing	2.2.1		8		4		R	S315T (agc/aCc)	wt	wt	wt	wt	R	S450L (tcg/tTg)	S450L	R	R	wt	K88R (aag/aGg)	wt	wt	S	R	M306I (atg/atC)	wt	wt	R	R	2288853_2288856 GAP	wt	S	S	wt	wt	S	wt	wt	wt	S	S	wt	S	S	wt	wt	S
2106-06	ERS458092	Nukus	LAM	4.3.3		2		6	pre-XDR	R	S315T (agc/aCc)	-15 C/T	wt	wt	wt	R	S450L (tcg/tTg)	S450L	R	R	514 A/C	wt	wt	wt	R	R	M306V (atg/Gtg)	wt	wt	R	R	S32I (agc/aTc)	M432T (atg/aCg)	S	S	wt	wt	R	514 A/C	-10 g>a	wt	S	S	514 A/C	S	S	514 A/C	wt	S
2108-06	ERS458300	Nukus	LAM	4.3.3		2		5		R	S315T (agc/aCc)	-15 C/T	wt	wt	wt	R	S450L (tcg/tTg)K891E (aag/Gag)	S450L	R	R	514 A/C	wt	wt	wt	S	R	M306V (atg/Gtg)	wt	wt	R	R	Y99_ (tac/taA)	M432T (atg/aCg)	S	S	wt	wt	S	514 A/C	wt	wt	S	S	514 A/C	S	S	514 A/C	wt	S
2117-06	ERS457599	Nukus	Beijing - CAO	2.2.1	Central Asia outbreak	74		6	pre-XDR	R	S315T (agc/aCc)	wt	wt	wt	wt	R	S450L (tcg/tTg)	S450L	R	R	wt	K43R (aag/aGg)	wt	wt	R	R	M306V (atg/Gtg)	wt	wt	S	R	I133T (att/aCt)	wt	S	S	wt	wt	R	wt	-12 c>t	wt	S	S	wt	S	S	wt	wt	S
2120-06	ERS456956	Nukus	Beijing - CAO	2.2.1	Central Asia outbreak	28		6	pre-XDR	R	S315T (agc/aCc)	wt	wt	wt	wt	R	S450L (tcg/tTg)H835R (cac/cGc)	S450L	R	R	1401 A/G	K43R (aag/aGg)	wt	wt	R	R	M306I (atg/atA)	wt	wt	R	R	P54L (ccg/cTg)	wt	S	S	wt	wt	R	1401 A/G	wt	wt	R	R	1401 A/G	R	R	1401 A/G	wt	S
2123-06	ERS457389	Nukus	Beijing	2.2.1	Central Asia	0		0		R	W300S (tgg/tCg)	wt	wt	wt	wt	R	wt	wt	S	S	wt	wt	wt	wt	S	nonWT	wt	wt	G275G (ggc/ggG)	S	S	wt	wt	S	S	wt	wt	S	wt	wt	wt	S	S	wt	S	S	wt	wt	S
2126-06	ERS457857	Nukus	Beijing - CAO	2.2.1	Central Asia outbreak	5		6	XDR	R	S315T (agc/aCc)	wt	wt	wt	wt	R	S450L (tcg/tTg)	S450L	R	R	1401 A/G	K43R (aag/aGg)	wt	wt	S	R	M306V (atg/Gtg)	wt	wt	R	S	wt	wt	R	R	wt	A90V (gcg/gTg)	R	1401 A/G	wt	wt	S	R	1401 A/G	R	R	1401 A/G	wt	S
2129-06	ERS458244	Nukus	Beijing - CAO	2.2.1	Central Asia outbreak	1		4	pre-XDR	R	S315T (agc/aCc)	wt	wt	wt	wt	R	S450L (tcg/tTg)	S450L	R	R	wt	K43R (aag/aGg)	wt	wt	R	R	M306V (atg/Gtg)	wt	wt	S	S	wt	wt	S	S	wt	wt	R	wt	-14 c>t	wt	S	S	wt	S	S	wt	wt	S
2295-04	ERS458388	Nukus	Beijing - CAO	2.2.1	Central Asia outbreak	75		5		R	S315T (agc/aCc)	wt	wt	wt	wt	R	S450L (tcg/tTg)	S450L	R	R	wt	K43R (aag/aGg)	wt	-80 T/G	R	R	M306V (atg/Gtg)	wt	wt	R	R	Q10P (cag/cCg)	wt	S	S	wt	wt	nonWT	wt	wt	-80 T/G	S	S	wt	S	S	wt	wt	S
2296-04	ERS457813	Nukus	Beijing - CAO	2.2.1	Central Asia outbreak	29		3		R	S315T (agc/aCc)	wt	wt	wt	wt	R	S450L (tcg/tTg)	S450L	R	R	wt	K43R (aag/aGg)	wt	wt	R	R	M306I (atg/atA)	wt	wt	R	R	C138R (tgt/Cgt)	wt	S	S	wt	wt	S	wt	wt	wt	S	S	wt	S	S	wt	wt	S
2299-04	ERS457844	Nukus	Beijing - CAO	2.2.1	Central Asia outbreak	78		5		R	S315T (agc/aCc)	-8 T/C	wt	wt	wt	R	S450L (tcg/tTg)	S450L	R	R	wt	K43R (aag/aGg)	wt	-80 T/G	R	R	M306V (atg/Gtg)	wt	wt	R	R	Q10P (cag/cCg)	wt	S	S	wt	wt	nonWT	wt	wt	-80 T/G	S	S	wt	S	S	wt	wt	R
2300-04	ERS457301	Nukus	Beijing	2.2.1	Central Asia	0		1		R	G182R (ggg/Cgg)	wt	wt	wt	wt	R	R167H (cgt/cAt)D435V (gac/gTc)	D435V	R	R	wt	K43R (aag/aGg)	wt	wt	S	S	wt	wt	wt	S	S	wt	wt	S	S	wt	wt	S	wt	wt	wt	S	S	wt	S	S	wt	wt	S
2303-04	ERS457245	Nukus	Beijing - CAO	2.2.1	Central Asia outbreak	6		4		R	S315T (agc/aCc)	wt	wt	wt	wt	R	H445D (cac/Gac)	H445D	R	R	wt	K43R (aag/aGg)	wt	-80 T/G	R	R	M306V (atg/Gtg)	wt	-12 C/T	R	R	-11 A/G	wt	S	S	wt	wt	nonWT	wt	wt	-80 T/G	S	S	wt	S	S	wt	wt	S
238-02	ERS457609	Nukus	Beijing - CAO	2.2.1	Central Asia outbreak	80		6	pre-XDR	R	S315T (agc/aCc)	wt	wt	wt	wt	R	S450L (tcg/tTg)	S450L	R	R	wt	K43R (aag/aGg)	wt	wt	R	R	M306V (atg/Gtg)	wt	wt	R	R	I133T (att/aCt)	wt	S	S	wt	wt	R	wt	-12 c>t	wt	no data	S	wt	S	S	wt	wt	S
2381-05	ERS458326	Nukus	Beijing - CAO	2.2.1	Central Asia outbreak	92		6	pre-XDR	R	S315T (agc/aCc)	wt	wt	wt	wt	R	S450L (tcg/tTg)	S450L	R	R	wt	K43R (aag/aGg)	wt	wt	R	R	M306V (atg/Gtg)	wt	wt	R	R	I133T (att/aCt)	wt	S	S	wt	wt	R	wt	-12 c>t	wt	S	S	wt	S	S	wt	wt	S
2383-05	ERS457818	Nukus	Beijing - CAO	2.2.1	Central Asia outbreak	30		3		R	S315T (agc/aCc)	wt	wt	wt	wt	R	S450L (tcg/tTg)	S450L	R	R	wt	K43R (aag/aGg)	wt	wt	S	R	M306I (atg/atA)	wt	wt	R	R	V125G (gtc/gGc)	wt	S	S	wt	wt	S	wt	wt	wt	S	S	wt	S	S	wt	wt	S
2384-05	ERS458441	Nukus	H37Rv_like	4.8		3		6	pre-XDR	R	S315T (agc/aCc)	wt	wt	wt	wt	R	wt	wt	R	R	514 A/C1401 A/G	wt	D67G (gat/gGt)	wt	R	R	M306V (atg/Gtg)	R879G (agg/Ggg)	wt	R	S	wt	wt	S	S	wt	wt	R	514 A/C1401 A/G	wt	wt	R	R	514 A/C1401 A/G	R	R	514 A/C1401 A/G	wt	S
2386-05	ERS457696	Nukus	LAM	4.3.3		1		2	pre-XDR	R	S315T (agc/aCc)	wt	wt	wt	wt	R	S450L (tcg/tTg)	S450L	R	R	wt	K43R (aag/aGg)	wt	wt	S	S	wt	wt	wt	S	nonWT	wt	M432T (atg/aCg)	S	S	wt	wt	R	wt	-12 c>t	wt	S	S	wt	S	S	wt	wt	S
2389-05	ERS457427	Nukus	Beijing - CAO	2.2.1	Central Asia outbreak	30		3		R	S315T (agc/aCc)	wt	wt	wt	wt	R	S450L (tcg/tTg)	S450L	R	R	wt	K43R (aag/aGg)	wt	wt	R	R	M306I (atg/atA)	wt	wt	S	R	H137R (cat/cGt)	wt	S	S	wt	wt	S	wt	wt	wt	S	S	wt	S	S	wt	wt	S
2391-05	ERS458056	Nukus	Beijing - CAO	2.2.1	Central Asia outbreak	76		5		R	S315T (agc/aCc)	wt	wt	wt	wt	R	S450L (tcg/tTg)	S450L	R	R	wt	K43R (aag/aGg)	wt	-80 T/G	R	R	M306V (atg/Gtg)	wt	wt	R	R	Q10P (cag/cCg)	wt	S	S	wt	wt	nonWT	wt	wt	-80 T/G	S	S	wt	S	S	wt	wt	R
2391-06	ERS458165	Nukus	Beijing - CAO	2.2.1	Central Asia outbreak	76		5		R	S315T (agc/aCc)	wt	wt	wt	wt	R	S450L (tcg/tTg)	S450L	R	R	wt	K43R (aag/aGg)	wt	-80 T/G	R	R	M306V (atg/Gtg)	wt	wt	R	R	Q10P (cag/cCg)	wt	S	S	wt	wt	nonWT	wt	wt	-80 T/G	S	S	wt	S	S	wt	wt	S
2392-05	ERS457663	Nukus	Beijing - CAO	2.2.1	Central Asia outbreak	0		2		R	S315T (agc/aCc)	wt	wt	wt	wt	R	S450L (tcg/tTg)	S450L	R	R	wt	K43R (aag/aGg)	wt	wt	R	R	M306I (atg/atA)	wt	wt	S	S	wt	wt	S	S	wt	wt	S	wt	wt	wt	S	S	wt	S	S	wt	wt	S
2393-05	ERS458426	Nukus	Beijing - CAO	2.2.1	Central Asia outbreak	12		3		R	S315T (agc/aCc)	wt	wt	wt	wt	R	S450L (tcg/tTg)	S450L	R	R	wt	K43R (aag/aGg)	wt	wt	S	R	M306I (atg/atA)	wt	wt	S	S	wt	wt	S	S	wt	wt	S	wt	wt	wt	R	S	wt	R	S	wt	wt	S
2394-06	ERS457891	Nukus	Beijing - CAO	2.2.1	Central Asia outbreak	81		5		R	S315T (agc/aCc)	-8 T/C	wt	wt	wt	R	S450L (tcg/tTg)	S450L	R	R	wt	K43R (aag/aGg)	wt	-80 T/G	R	R	M306V (atg/Gtg)	wt	wt	R	R	Q10P (cag/cCg)	wt	S	S	wt	wt	nonWT	wt	wt	-80 T/G	S	S	wt	S	S	wt	wt	S
2396-05	ERS457829	Nukus	LAM	4.3.3		0		0		R	L141F (ttg/ttC)	wt	wt	wt	wt	R	S450L (tcg/tTg)	S450L	S	S	wt	wt	wt	wt	S	S	wt	wt	wt	S	nonWT	wt	M432T (atg/aCg)	S	S	wt	wt	S	wt	wt	wt	S	S	wt	S	S	wt	wt	S
2397-06	ERS457735	Nukus	Beijing - B	2.2.1	Europe/Russian W148 Outbreak	3		6	pre-XDR	R	S315T (agc/aCc)	wt	wt	wt	wt	R	T400A (acc/Gcc)S450L (tcg/tTg)	T400A S450L	R	R	1401 A/G	K43R (aag/aGg)	wt	wt	R	R	Q497R (cag/cGg)	wt	wt	S	S	wt	wt	S	S	wt	wt	R	1401 A/G	wt	wt	S	R	1401 A/G	R	R	1401 A/G	wt	S
2398-06	ERS457984	Nukus	Beijing - CAO	2.2.1	Central Asia outbreak	0		5	pre-XDR	R	S315T (agc/aCc)	wt	wt	wt	wt	R	S450L (tcg/tTg)I488V (atc/Gtc)	S450L	R	R	wt	K43R (aag/aGg)	wt	wt	R	R	L74R (ctg/cGg)D328G (gat/gGt)	wt	wt	R	R	V180G (gtc/gGc)	wt	S	S	wt	wt	R	wt	-10 g>a	wt	S	S	wt	S	S	wt	wt	S
2399-06	ERS457337	Nukus	Beijing - CAO	2.2.1	Central Asia outbreak	23		6	pre-XDR	R	S315T (agc/aCc)	wt	wt	wt	wt	R	S450L (tcg/tTg)	S450L	R	R	1401 A/G	K43R (aag/aGg)	wt	wt	R	R	M306I (atg/atA)	wt	wt	R	R	P54L (ccg/cTg)	wt	S	S	wt	wt	R	1401 A/G	wt	wt	S	R	1401 A/G	R	R	1401 A/G	wt	S
2402-06	ERS457581	Nukus	Beijing	2.2.1	Central Asia	0		3		R	S315T (agc/aCc)	wt	wt	wt	wt	R	S450L (tcg/tTg)	S450L	R	R	wt	K43R (aag/aGg)	wt	wt	R	R	D328Y (gat/Tat)	wt	-16 C/T	R	R	2288848_2288856 GAP	wt	S	S	wt	wt	S	wt	wt	wt	S	S	wt	S	S	wt	wt	S
2989-06	ERS457559	Nukus	Beijing - CAO	2.2.1	Central Asia outbreak	80		6	pre-XDR	R	S315T (agc/aCc)	wt	wt	wt	wt	R	S450L (tcg/tTg)	S450L	R	R	wt	K43R (aag/aGg)	wt	wt	R	R	M306V (atg/Gtg)	wt	wt	R	R	I133T (att/aCt)	wt	S	S	wt	wt	R	wt	-12 c>t	wt	S	S	wt	S	S	wt	wt	S
2991-06	ERS458035	Nukus	URAL	4.2.1		0		4	pre-XDR	R	S315T (agc/aCc)	-15 C/T	wt	wt	wt	R	S450L (tcg/tTg)	S450L	R	R	wt	K88R (aag/aGg)	wt	wt	S	R	M306I (atg/atA)T1027T (acg/acA)	wt	wt	S	S	wt	wt	S	S	wt	wt	R	wt	-12 c>t	wt	S	S	wt	S	S	wt	wt	S
2994-06	ERS457558	Nukus	Beijing - CAO	2.2.1	Central Asia outbreak	72		5		R	S315T (agc/aCc)	wt	wt	wt	wt	R	S450L (tcg/tTg)	S450L	R	R	wt	K43R (aag/aGg)	wt	-80 T/G	R	R	M306V (atg/Gtg)	wt	wt	R	R	Q10P (cag/cCg)	wt	S	S	wt	wt	nonWT	wt	wt	-80 T/G	S	S	wt	S	S	wt	wt	S
2997-06	ERS458596	Nukus	Beijing - B	2.2.1	Europe/Russian W148 Outbreak	1		6	pre-XDR	R	S315T (agc/aCc)	wt	wt	wt	wt	R	S450L (tcg/tTg)	S450L	R	R	1401 A/G	K43R (aag/aGg)	wt	wt	R	R	wt	wt	-12 C/T	S	S	wt	wt	S	S	wt	wt	R	1401 A/G	wt	wt	S	R	1401 A/G	R	R	1401 A/G	wt	S
3003-06	ERS457237	Nukus	Beijing - CAO	2.2.1	Central Asia outbreak	73		5		R	S315T (agc/aCc)	wt	wt	wt	wt	R	S450L (tcg/tTg)	S450L	R	R	wt	K43R (aag/aGg)	wt	-80 T/G	R	R	M306V (atg/Gtg)	wt	wt	R	R	Q10P (cag/cCg)	wt	S	S	wt	wt	nonWT	wt	wt	-80 T/G	S	S	wt	S	S	wt	wt	S
3004-06	ERS457713	Nukus	undefined	4		0		2		R	L378L (ctg/Ttg)S315T (agc/aCc)	wt	wt	wt	wt	R	S450L (tcg/tTg)	S450L	R	R	905 C/A	wt	wt	wt	S	R	G406D (ggc/gAc)	wt	T145T (acc/acG)	S	S	wt	wt	S	S	wt	wt	S	905 C/A	wt	wt	S	S	905 C/A	S	S	905 C/A	wt	S
3009-04	ERS457956	Nukus	Beijing - CAO	2.2.1	Central Asia outbreak	11		5	pre-XDR	R	S315T (agc/aCc)	wt	wt	wt	wt	R	D435Y (gac/Tac)D435V (gac/gTc)	D435F	R	R	wt	K43R (aag/aGg)	wt	wt	R	R	S347T (agt/aCt)	wt	-12 C/T	S	R	-11 A/G	wt	S	S	wt	wt	R	wt	-14 c>t	wt	S	S	wt	S	S	wt	wt	S
3014-04	ERS457364	Nukus	Beijing	2.2.1	Central Asia	0		1		R	wt	wt	wt	wt	wt	R	S450L (tcg/tTg)	S450L	R	R	wt	K88R (aag/aGg)	wt	wt	R	S	wt	wt	wt	S	S	wt	wt	S	S	wt	wt	S	wt	wt	wt	S	S	wt	S	S	wt	wt	S
3082-05	ERS457650	Nukus	Beijing - CAO	2.2.1	Central Asia outbreak	11		4	pre-XDR	R	S315T (agc/aCc)	wt	wt	wt	wt	R	S450L (tcg/tTg)	S450L	R	R	wt	K43R (aag/aGg)	wt	wt	S	R	M306V (atg/Gtg)	wt	wt	R	S	wt	wt	R	S	wt	wt	R	wt	-10 g>a	wt	S	S	wt	S	S	wt	wt	S
3083-05	ERS456907	Nukus	Beijing - CAO	2.2.1	Central Asia outbreak	80		6	pre-XDR	R	S315T (agc/aCc)	wt	wt	wt	wt	R	S450L (tcg/tTg)	S450L	R	R	wt	K43R (aag/aGg)	wt	wt	R	R	M306V (atg/Gtg)	wt	wt	R	R	I133T (att/aCt)	wt	S	S	wt	wt	R	wt	-12 c>t	wt	S	S	wt	S	S	wt	wt	S
3084-05	ERS458123	Nukus	Beijing - CAO	2.2.1	Central Asia outbreak	87		5		R	S315T (agc/aCc)	wt	wt	wt	wt	R	S450L (tcg/tTg)	S450L	R	R	wt	K43R (aag/aGg)	wt	-80 T/G	R	R	M306V (atg/Gtg)	wt	wt	R	R	Q10P (cag/cCg)	wt	S	S	wt	wt	nonWT	wt	wt	-80 T/G	R	S	wt	R	S	wt	wt	S
3086-05	ERS456913	Nukus	Beijing - A	2.2.1	Central Asia	0		5	pre-XDR	R	S315T (agc/aCc)	wt	wt	wt	wt	R	S450L (tcg/tTg)E761D (gag/gaC)	S450L	R	R	517 C/T	wt	wt	wt	R	R	D354A (gac/gCc)	wt	wt	R	R	H71Q (cat/caA)	wt	S	S	wt	wt	R	517 C/T	-37 g/t	wt	S	S	517 C/T	S	S	517 C/T	wt	S
3087-05	ERS458025	Nukus	Beijing - CAO	2.2.1	Central Asia outbreak	32		3	pre-XDR	R	S315T (agc/aCc)	wt	wt	wt	wt	R	S450L (tcg/tTg)	S450L	R	R	wt	K43R (aag/aGg)	wt	wt	S	R	M306I (atg/atA)	wt	wt	R	S	wt	wt	S	S	wt	wt	R	wt	-12 c>t	wt	S	S	wt	S	S	wt	wt	S
3089-05	ERS457749	Nukus	Beijing - CAO	2.2.1	Central Asia outbreak	29		4	pre-XDR	R	S315T (agc/aCc)	wt	wt	wt	wt	R	S450L (tcg/tTg)	S450L	R	R	wt	K43R (aag/aGg)	wt	wt	R	R	M306I (atg/atA)	wt	wt	R	R	V21G (gta/gGa)	wt	S	S	wt	wt	R	wt	-14 c>t	wt	S	S	wt	S	S	wt	wt	S
3670-04	ERS456861	Nukus	Beijing - CAO	2.2.1	Central Asia outbreak	14		4		R	S315T (agc/aCc)	wt	wt	wt	wt	R	S450L (tcg/tTg)	S450L	R	R	wt	K43R (aag/aGg)	wt	wt	R	R	wt	wt	-12 C/T	R	R	-11 A/G	wt	S	S	wt	wt	S	wt	wt	wt	S	S	wt	S	S	wt	wt	S
3671-04	ERS458446	Nukus	Beijing	2.2.1	Central Asia	2		4	pre-XDR	R	S315T (agc/aCc)	wt	wt	wt	wt	R	S450L (tcg/tTg)	S450L	R	R	wt	K43R (aag/aGg)	wt	wt	R	R	M306I (atg/atA)	wt	wt	S	R	V155G (gtg/gGg)	wt	S	S	wt	wt	R	wt	-10 g>a	wt	S	S	wt	S	S	wt	wt	S
3672-04	ERS458410	Nukus	Beijing	2.2.1		8		4		R	S315T (agc/aCc)	wt	wt	wt	wt	R	761105_761110 GAP	DEL1	R	R	wt	K88R (aag/aGg)	wt	wt	S	R	M306I (atg/atC)	wt	wt	R	R	2288853_2288856 GAP	wt	S	S	wt	wt	S	wt	wt	wt	S	S	wt	S	S	wt	wt	S
3675-04	ERS457404	Nukus	Beijing	2.2.1	Central Asia	0		3		R	W505_ (tgg/tgA)	wt	wt	F376F (ttt/ttC)	wt	R	S450L (tcg/tTg)	S450L	R	R	514 A/C	wt	wt	wt	S	R	D328Y (gat/Tat)	wt	wt	R	R	V128G (gtc/gGc)	wt	S	S	wt	wt	S	514 A/C	wt	wt	S	S	514 A/C	S	S	514 A/C	wt	S
3676-04	ERS458443	Nukus	Beijing	2.2.1	Central Asia	0		2		R	wt	wt	wt	wt	wt	R	P45R (ccg/cGg)S450L (tcg/tTg)	S450L	R	R	wt	K43R (aag/aGg)	wt	wt	R	R	G406S (ggc/Agc)	wt	-11 C/T	S	S	wt	wt	S	S	wt	wt	S	wt	wt	wt	S	S	wt	S	S	wt	wt	S
3677-04	ERS457911	Nukus	Beijing - CAO	2.2.1	Central Asia outbreak	29		4	pre-XDR	R	S315T (agc/aCc)	wt	wt	wt	wt	R	S450L (tcg/tTg)	S450L	R	R	wt	K43R (aag/aGg)	wt	wt	R	R	M306I (atg/atA)	wt	wt	R	R	2288853_2288856 GAP	wt	S	S	wt	wt	R	wt	-14 c>t	wt	S	S	wt	S	S	wt	wt	S
3678-04	ERS457038	Nukus	Beijing	2.2.1	Central Asia	0		3		R	S315T (agc/aCc)	wt	wt	wt	wt	R	S450L (tcg/tTg)	S450L	R	R	514 A/C	wt	G30D (ggt/gAt)	wt	R	R	M306V (atg/Gtg)	wt	wt	R	R	W68R (tgg/Cgg)	wt	S	S	wt	wt	S	514 A/C	wt	wt	S	S	514 A/C	S	S	514 A/C	wt	S
3800-05	ERS457728	Nukus	Beijing - CAO	2.2.1	Central Asia outbreak	80		6	pre-XDR	R	S315T (agc/aCc)	wt	wt	wt	wt	R	S450L (tcg/tTg)	S450L	R	R	wt	K43R (aag/aGg)	wt	wt	R	R	M306V (atg/Gtg)	wt	wt	R	R	I133T (att/aCt)	wt	S	S	wt	wt	R	wt	-12 c>t	wt	S	S	wt	S	S	wt	wt	S
3806-05	ERS457966	Nukus	URAL	4.2.1		0		6	pre-XDR	R	S315T (agc/aCc)	L203L (ctg/ctA)	wt	wt	wt	R	S450L (tcg/tTg)	S450L	R	S	1401 A/G	wt	wt	wt	R	R	M306V (atg/Gtg)T1027T (acg/acA)	wt	-8 C/A	R	R	Q141_ (cag/Tag)	wt	S	S	wt	wt	R	1401 A/G	wt	wt	R	R	1401 A/G	R	R	1401 A/G	wt	S
3811-05	ERS457289	Nukus	Beijing - CAO	2.2.1	Central Asia outbreak	78		5		R	S315T (agc/aCc)	wt	wt	wt	wt	R	S450L (tcg/tTg)	S450L	R	R	wt	K43R (aag/aGg)	wt	-80 T/G	R	R	M306V (atg/Gtg)	wt	wt	R	R	Q10P (cag/cCg)	wt	S	S	wt	wt	nonWT	wt	wt	-80 T/G	S	S	wt	S	S	wt	wt	S
4491-05	ERS458379	Nukus	Beijing - CAO	2.2.1	Central Asia outbreak	63		5		R	S315T (agc/aCc)	wt	wt	wt	wt	R	S450L (tcg/tTg)	S450L	R	R	wt	K43R (aag/aGg)	wt	-80 T/G	R	R	M306V (atg/Gtg)	wt	wt	R	R	Q10P (cag/cCg)	wt	R	S	wt	wt	nonWT	wt	wt	-80 T/G	S	S	wt	S	S	wt	wt	S
4534-04	ERS457106	Nukus	Haarlem	4.1.2.1		0		1		R	wt	wt	wt	wt	wt	R	S450P (tcg/Ccg)S450_ (tcg/tAg)A451G (gcg/gGg)	S450F A451G	R	R	wt	K43R (aag/aGg)E70A (gag/gCg)	wt	wt	R	S	wt	wt	wt	R	nonWT	wt	E67D (gaa/gaC)	S	S	wt	wt	S	wt	wt	wt	S	S	wt	S	S	wt	wt	S
4536-04	ERS457072	Nukus	Beijing - B	2.2.1	Europe/Russian W148 Outbreak	3		3		R	S315T (agc/aCc)	wt	wt	wt	wt	R	T400A (acc/Gcc)S450L (tcg/tTg)	T400A S450L	R	R	wt	K43R (aag/aGg)	wt	wt	R	R	Q497R (cag/cGg)	wt	wt	S	S	wt	wt	S	S	wt	wt	S	wt	wt	wt	S	S	wt	S	S	wt	wt	R
4538-04	ERS456949	Nukus	Beijing	2.2.1	Central Asia	0		5	pre-XDR	R	S315T (agc/aCc)	wt	wt	wt	wt	R	S450L (tcg/tTg)	S450L	R	R	1401 A/G	K43R (aag/aGg)	E32D (gag/gaC)	wt	S	R	M306L (atg/Ctg)	wt	wt	S	S	wt	wt	S	S	wt	wt	R	1401 A/G	wt	wt	R	R	1401 A/G	R	R	1401 A/G	wt	S
4539-04	ERS457898	Nukus	Beijing - CAO	2.2.1	Central Asia outbreak	75		5		R	S315T (agc/aCc)	wt	wt	wt	wt	R	S450L (tcg/tTg)	S450L	R	R	wt	K43R (aag/aGg)	wt	-80 T/g	S	R	M306V (atg/Gtg)	wt	wt	R	R	Q10P (cag/cCg)	wt	S	S	wt	wt	nonWT	wt	wt	-80 T/g	R	S	wt	R	S	wt	wt	S
4542-04	ERS457012	Nukus	Beijing - CAO	2.2.1	Central Asia outbreak	63		6	pre-XDR	R	S315T (agc/aCc)	wt	wt	wt	wt	R	S450L (tcg/tTg)	S450L	R	R	wt	K43R (aag/aGg)	wt	wt	R	R	M306V (atg/Gtg)	wt	wt	S	R	I133T (att/aCt)	wt	S	S	wt	wt	R	wt	-12 c>t	wt	S	S	wt	S	S	wt	wt	S
4543-04	ERS457447	Nukus	Beijing - B	2.2.1	Europe/Russian W148 Outbreak	1		3		R	S315T (agc/aCc)	wt	wt	wt	wt	R	P45S (ccg/Tcg)S450L (tcg/tTg)	S450L	R	R	wt	K43R (aag/aGg)	wt	wt	R	R	Q497R (cag/cGg)	wt	wt	R	R	promotor deletion	wt	S	S	wt	wt	S	wt	wt	wt	S	S	wt	S	S	wt	wt	S
4544-04	ERS456868	Nukus	Beijing - CAO	2.2.1	Central Asia outbreak	47		3		R	S315T (agc/aCc)	wt	wt	wt	wt	R	S450L (tcg/tTg)	S450L	R	R	wt	K43R (aag/aGg)	wt	wt	R	R	M306V (atg/Gtg)	wt	wt	S	R	M1I (atg/atA)	wt	S	S	wt	wt	S	wt	wt	wt	S	S	wt	S	S	wt	wt	S
4546-04	ERS458536	Nukus	Beijing	2.2.1	Central Asia	0		3	pre-XDR	R	S315N (agc/aAc)	wt	wt	wt	575689 GAP	R	S450L (tcg/tTg)	S450L	R	R	wt	K88R (aag/aGg)	wt	wt	S	R	M306V (atg/Gtg)	wt	wt	S	S	wt	wt	S	S	wt	wt	R	wt	-10 g>a	wt	S	S	wt	S	S	wt	wt	R
4549-04	ERS457685	Nukus	Beijing - CAO	2.2.1	Central Asia outbreak	23		2		R	S315T (agc/aCc)	wt	wt	wt	wt	R	N135D (aac/Gac)V170F (gtc/Ttc)	V170F	R	R	wt	K43R (aag/aGg)	wt	wt	S	nonWT	H1002R (cac/cGc)	wt	wt	R	R	-11 A/G	wt	S	S	wt	wt	S	wt	wt	wt	S	S	wt	S	S	wt	wt	S
53-02	ERS458058	Nukus	Beijing - B	2.2.1	Europe/Russian W148 Outbreak	3		3		R	S315T (agc/aCc)	wt	wt	wt	wt	R	T400A (acc/Gcc)S450L (tcg/tTg)	T400A S450L	R	R	wt	K43R (aag/aGg)	wt	wt	R	R	Q497R (cag/cGg)	wt	wt	R	S	wt	wt	S	S	wt	wt	S	wt	wt	wt	no data	S	wt	S	S	wt	wt	R
54-02	ERS457587	Nukus	Beijing - CAO	2.2.1	Central Asia outbreak	72		5		R	S315T (agc/aCc)	wt	wt	wt	wt	R	S450L (tcg/tTg)	S450L	R	R	wt	K43R (aag/aGg)	wt	-80 T/G	R	R	M306V (atg/Gtg)	wt	wt	S	R	Q10P (cag/cCg)	wt	S	S	wt	wt	nonWT	wt	wt	-80 T/G	no data	S	wt	S	S	wt	wt	S
5573-01	ERS457623	Nukus	Beijing	2.2.1	Central Asia	0		2		R	L627P (ctg/cCg)	wt	wt	wt	wt	R	H445R (cac/cGc)	H445R	R	R	wt	K43R (aag/aGg)	wt	wt	S	R	M306I (atg/atC)	wt	wt	S	S	wt	wt	S	S	wt	wt	S	wt	wt	wt	no data	S	wt	S	S	wt	wt	R
5574-01	ERS457568	Nukus	Beijing - B	2.2.1	Europe/Russian W148 Outbreak	1		2		R	S315T (agc/aCc)	wt	wt	wt	wt	R	S450L (tcg/tTg)	S450L	R	R	wt	K43R (aag/aGg)	wt	wt	S	R	D328H (gat/Cat)	wt	wt	S	S	wt	wt	S	S	wt	wt	S	wt	wt	wt	no data	S	wt	S	S	wt	wt	R
5696-05	ERS458195	Nukus	Beijing - CAO	2.2.1	Central Asia outbreak	14		4		R	S315T (agc/aCc)	wt	wt	wt	wt	R	H445Y (cac/Tac)	H445Y	R	R	wt	K43R (aag/aGg)	wt	wt	S	R	wt	wt	-12 C/T	R	R	-11 A/G	wt	S	S	wt	wt	S	wt	wt	wt	S	S	wt	S	S	wt	wt	S
6232-04	ERS457718	Nukus	URAL	4.2.1		0		0		R	A614E (gcg/gAg)	wt	wt	wt	wt	R	D435Y (gac/Tac)T676P (act/Cct)	D435Y	R	nonWT	wt	wt	G73A (ggg/gCg)	wt	S	nonWT	T1027T (acg/acA)	wt	wt	S	S	wt	wt	S	S	wt	wt	S	wt	wt	wt	S	S	wt	S	S	wt	wt	S
6236-04	ERS457710	Nukus	URAL	4.2.1		1		3	pre-XDR	R	R104Q (cgg/cAg)	wt	wt	wt	wt	R	S450L (tcg/tTg)	S450L	R	R	517 C/T	wt	wt	wt	R	nonWT	H1002R (cac/cGc)T1027T (acg/acA)	L94V (ctg/Gtg)	wt	S	R	T168I (acc/aTc)	wt	S	S	wt	wt	R	517 C/T	-15 c>g	wt	S	S	517 C/T	S	S	517 C/T	wt	S
6321-01	ERS457385	Nukus	Beijing - CAO	2.2.1	Central Asia outbreak	73		5		R	S315T (agc/aCc)	wt	wt	wt	wt	R	S450L (tcg/tTg)	S450L	R	R	wt	K43R (aag/aGg)	wt	-80 T/G	R	R	M306V (atg/Gtg)	wt	wt	S	R	Q10P (cag/cCg)	wt	no data	S	wt	wt	nonWT	wt	wt	-80 T/G	no data	S	wt	no data	S	wt	wt	S
6323-01	ERS457772	Nukus	Beijing - CAO	2.2.1	Central Asia outbreak	30		2		R	S315T (agc/aCc)	wt	wt	wt	wt	R	S450L (tcg/tTg)	S450L	R	R	wt	K43R (aag/aGg)	wt	wt	R	R	M306I (atg/atA)	wt	wt	S	S	wt	wt	S	S	wt	wt	S	wt	wt	wt	no data	S	wt	S	S	wt	wt	R
6335-05	ERS458500	Nukus	Beijing - CAO	2.2.1	Central Asia outbreak	92		8	pre-XDR	R	S315T (agc/aCc)	wt	wt	wt	wt	R	S450L (tcg/tTg)	S450L	R	R	1401 A/G	K43R (aag/aGg)	wt	wt	R	R	M306V (atg/Gtg)	wt	wt	R	R	I133T (att/aCt)	wt	S	S	wt	wt	R	1401 A/G	-12 c>t	wt	R	R	1401 A/G	R	R	1401 A/G	wt	B
6337-05	ERS458309	Nukus	Beijing - CAO	2.2.1	Central Asia outbreak	26		3		R	S315T (agc/aCc)	wt	wt	wt	wt	R	S450L (tcg/tTg)	S450L	R	R	wt	K43R (aag/aGg)	wt	wt	R	R	M306I (atg/atA)	wt	wt	R	R	promotor deletion	wt	S	S	wt	wt	S	wt	wt	wt	S	S	wt	S	S	wt	wt	S
6339-05	ERS457118	Nukus	Beijing - CAO	2.2.1	Central Asia outbreak	80		6	pre-XDR	R	S315T (agc/aCc)	wt	wt	wt	wt	R	S450L (tcg/tTg)	S450L	R	R	wt	K43R (aag/aGg)	wt	wt	R	R	M306V (atg/Gtg)	wt	wt	R	R	I133T (att/aCt)	wt	S	S	wt	wt	R	wt	-12 c>t	wt	S	S	wt	S	S	wt	wt	S
6516-01	ERS456948	Nukus	Beijing	2.2.1	Central Asia	0		2		R	wt	-15 C/T	I194T (atc/aCc)	wt	wt	R	wt	wt	R	R	514 A/C	wt	E32D (gag/gaC)	wt	R	S	wt	wt	wt	R	S	wt	wt	S	S	wt	wt	S	514 A/C	wt	wt	no data	S	514 A/C	S	S	514 A/C	wt	R
6519-01	ERS458168	Nukus	LAM	4.3.3		0		2		R	wt	-15 C/T	I21T (atc/aCc)	wt	wt	R	S450L (tcg/tTg)	S450L	R	nonWT	wt	wt	P93L (ccg/cTg)	wt	S	R	M306I (atg/atA)	wt	wt	R	nonWT	wt	M432T (atg/aCg)	S	S	wt	wt	S	wt	wt	wt	no data	S	wt	S	S	wt	wt	R
6581-05	ERS458479	Nukus	LAM	4.3.3		1		0		R	S315T (agc/aCc)	wt	wt	wt	wt	R	S450L (tcg/tTg)	S450L	R	nonWT	wt	wt	D85A (gac/gCc)	wt	S	S	wt	wt	wt	S	nonWT	wt	M432T (atg/aCg)	S	S	wt	wt	S	wt	wt	wt	S	S	wt	S	S	wt	wt	S
6586-05	ERS457414	Nukus	Beijing - CAO	2.2.1	Central Asia outbreak	3		7	pre-XDR	R	S315T (agc/aCc)	wt	wt	wt	wt	R	S450L (tcg/tTg)I488V (atc/Gtc)	S450L	R	R	1401 A/G	K43R (aag/aGg)	wt	wt	R	R	L74R (ctg/cGg)D328G (gat/gGt)	wt	wt	R	R	S104G (agc/Ggc)	wt	S	S	wt	wt	R	1401 A/G	wt	wt	R	R	1401 A/G	R	R	1401 A/G	wt	S
6688-04	ERS456792	Nukus	URAL	4.2.1		1		3	pre-XDR	R	R104Q (cgg/cAg)	wt	wt	wt	wt	R	S450L (tcg/tTg)	S450L	R	R	517 C/T	wt	wt	wt	R	nonWT	H1002R (cac/cGc)T1027T (acg/acA)	L94V (ctg/Gtg)	wt	S	R	T168I (acc/aTc)	wt	S	S	wt	wt	R	517 C/T	-15 c>g	wt	S	S	517 C/T	S	S	517 C/T	wt	S
6689-04	ERS456921	Nukus	Beijing - CAO	2.2.1	Central Asia outbreak	37		4		R	S315T (agc/aCc)	wt	wt	wt	wt	R	S450L (tcg/tTg)	S450L	R	R	wt	K43R (aag/aGg)	wt	wt	R	R	wt	wt	-12 C/T	R	R	-11 A/G	wt	S	S	wt	wt	S	wt	wt	wt	R	S	wt	R	S	wt	wt	S
6690-04	ERS457361	Nukus	Beijing - CAO	2.2.1	Central Asia outbreak	29		2		R	S315T (agc/aCc)	wt	wt	wt	wt	R	S450L (tcg/tTg)	S450L	R	R	wt	K43R (aag/aGg)	wt	wt	R	R	M306I (atg/atA)	wt	wt	R	S	wt	wt	S	S	wt	wt	S	wt	wt	wt	S	S	wt	S	S	wt	wt	S
6691-04	ERS458063	Nukus	Beijing - CAO	2.2.1	Central Asia outbreak	0		3		R	S315T (agc/aCc)	wt	wt	wt	wt	R	L452P (ctg/cCg)	L452P	R	R	wt	K43R (aag/aGg)	wt	wt	R	R	Q497R (cag/cGg)	wt	wt	R	R	W119_ (tgg/tgA)	wt	S	S	wt	wt	S	wt	wt	wt	S	S	wt	S	S	wt	wt	S
6693-04	ERS456961	Nukus	Beijing - CAO	2.2.1	Central Asia outbreak	47		3		R	S315T (agc/aCc)	wt	wt	wt	wt	R	S450L (tcg/tTg)	S450L	R	R	wt	K43R (aag/aGg)	wt	wt	R	R	M306V (atg/Gtg)	wt	wt	S	R	M1I (atg/atA)	wt	S	S	wt	wt	S	wt	wt	wt	S	S	wt	S	S	wt	wt	S
6694-04	ERS458098	Nukus	Beijing - CAO	2.2.1	Central Asia outbreak	11		7	pre-XDR	R	S315T (agc/aCc)	wt	wt	wt	wt	R	S450L (tcg/tTg)I488V (atc/Gtc)	S450L	R	R	1401 A/G	K43R (aag/aGg)	wt	wt	R	R	L74R (ctg/cGg)D328G (gat/gGt)	wt	wt	S	R	T76P (act/Cct)	wt	S	S	wt	wt	R	1401 A/G	wt	wt	R	R	1401 A/G	R	R	1401 A/G	wt	R
6695-04	ERS457373	Nukus	Beijing	2.2.1	Central Asia	0		6	pre-XDR	R	S315T (agc/aCc)	wt	wt	wt	wt	R	N437S (aac/aGc)L452P (ctg/cCg)	N437S L452P	R	R	1401 A/G	K43R (aag/aGg)	wt	wt	B	R	wt	T941N (acc/aAc)	-16 C/AG147G (ggc/ggA)	R	R	2288681_2288689 GAP	wt	S	S	wt	wt	R	1401 A/G	wt	wt	R	R	1401 A/G	R	R	1401 A/G	wt	S
673-04	ERS456947	Nukus	Delhi/CAS	3		0		4	pre-XDR	R	deletion, not specified	wt	wt	wt	wt	R	D435V (gac/gTc)	D435V	S	nonWT	1401 A/G 1415 G/T	wt	A10P (gcg/Ccg)	wt	R	R	M306I (atg/atT)P894P (ccc/ccA)	N618H (aac/Cac)	wt	S	nonWT	wt	L206L (ttg/ttA)	S	S	wt	wt	R	1401 A/G1415 G/T	wt	wt	R	R	1401 A/G1415 G/T	R	R	1401 A/G1415 G/T	wt	S
674-04	ERS457775	Nukus	Beijing - CAO	2.2.1	Central Asia outbreak	28		2		R	S315T (agc/aCc)	wt	wt	wt	wt	R	S450L (tcg/tTg)	S450L	R	R	wt	K43R (aag/aGg)	wt	wt	R	R	M306I (atg/atA)	wt	wt	R	S	wt	wt	S	S	wt	wt	S	wt	wt	wt	S	S	wt	S	S	wt	wt	S
676-04	ERS456886	Nukus	Beijing	2.2.1	Central Asia	0		5	pre-XDR	R	W191R (tgg/Cgg)	-15 C/T	wt	wt	wt	R	S450L (tcg/tTg)	S450L	S	S	1401 A/G	wt	wt	wt	R	R	G406A (ggc/gCc)	wt	wt	R	S	wt	wt	S	S	wt	wt	R	1401 A/G	wt	wt	R	R	1401 A/G	R	R	1401 A/G	wt	R
677-04	ERS457802	Nukus	LAM	4.3.3		1		1		R	S315T (agc/aCc)	wt	wt	wt	wt	R	S450L (tcg/tTg)	S450L	R	nonWT	wt	wt	D85A (gac/gCc)	wt	S	R	M306V (atg/Gtg)	wt	wt	S	nonWT	wt	M432T (atg/aCg)	S	S	wt	wt	S	wt	wt	wt	S	S	wt	S	S	wt	wt	S
678-04	ERS458033	Nukus	Beijing	2.2.1	Central Asia	0		1		R	T271I (act/aTt)	wt	wt	wt	wt	R	L430P (ctg/cCg)	L430P	R	R	wt	K43R (aag/aGg)	wt	wt	S	S	wt	wt	wt	S	S	wt	wt	S	S	wt	wt	S	wt	wt	wt	S	S	wt	S	S	wt	wt	S
679-04	ERS457145	Nukus	Beijing	2.2.1	Central Asia	1		1		R	S315N (agc/aAc)	wt	wt	wt	wt	R	S450L (tcg/tTg)	S450L	R	R	wt	K43R (aag/aGg)	wt	wt	S	S	wt	wt	wt	R	S	wt	wt	S	S	wt	wt	S	wt	wt	wt	S	S	wt	S	S	wt	wt	S
683-05	ERS458515	Nukus	Beijing - B	2.2.1	Europe/Russian W148 Outbreak	0		4		R	S315T (agc/aCc)	wt	wt	wt	wt	R	S450L (tcg/tTg)	S450L	R	R	wt	K43R (aag/aGg)	wt	wt	R	R	G406A (ggc/gCc)	wt	wt	R	R	-11 A/G	wt	S	S	wt	wt	S	wt	wt	wt	S	S	wt	S	S	wt	wt	S
684-06	ERS458134	Nukus	Beijing - CAO	2.2.1	Central Asia outbreak	1		4	pre-XDR	R	S315T (agc/aCc)	wt	wt	wt	wt	R	D435V (gac/gTc)	D435V	R	R	wt	K43R (aag/aGg)	wt	wt	S	R	M306V (atg/Gtg)	wt	wt	R	R	M175V (atg/Gtg)	wt	S	S	wt	wt	R	wt	-10 g>a	wt	S	S	wt	S	S	wt	wt	S
685-05	ERS458418	Nukus	Beijing - CAO	2.2.1	Central Asia outbreak	26		3		R	S315T (agc/aCc)	wt	wt	wt	wt	R	S450L (tcg/tTg)	S450L	R	R	wt	K43R (aag/aGg)	wt	wt	S	R	M306I (atg/atA)	wt	wt	R	R	promotor deletion	wt	S	S	wt	wt	S	wt	wt	wt	R	S	wt	R	S	wt	wt	S
687-05	ERS457675	Nukus	Beijing - CAO	2.2.1	Central Asia outbreak	28		3		R	S315T (agc/aCc)	wt	wt	wt	wt	R	S450L (tcg/tTg)	S450L	R	R	wt	K43R (aag/aGg)	wt	wt	S	R	G406A (ggc/gCc)	wt	wt	R	R	promotor deletion	wt	S	S	wt	wt	S	wt	wt	wt	S	S	wt	S	S	wt	wt	S
687-06	ERS457791	Nukus	Beijing - CAO	2.2.1	Central Asia outbreak	26		7	pre-XDR	R	S315T (agc/aCc)	wt	wt	wt	L79P (ctg/cCg)	R	S450L (tcg/tTg)	S450L	R	R	1401 A/G	K43R (aag/aGg)	wt	wt	R	R	M306I (atg/atA)	wt	wt	S	R	A46V (gca/gTa)	wt	S	S	wt	wt	R	1401 A/G	wt	wt	S	R	1401 A/G	R	R	1401 A/G	wt	R
688-05	ERS456972	Nukus	Beijing	2.2.1		8		5	pre-XDR	R	S315T (agc/aCc)	wt	wt	wt	wt	R	S450L (tcg/tTg)	S450L	R	R	wt	K88R (aag/aGg)	wt	wt	S	R	M306I (atg/atC)	wt	wt	R	R	2288853_2288856 GAP	wt	R	S	wt	wt	R	wt	-10 g>c	wt	S	S	wt	S	S	wt	wt	S
688-06	ERS458407	Nukus	Beijing - CAO	2.2.1	Central Asia outbreak	92		6	pre-XDR	R	S315T (agc/aCc)	wt	wt	wt	wt	R	S450L (tcg/tTg)	S450L	R	R	wt	K43R (aag/aGg)	wt	wt	R	R	M306V (atg/Gtg)	wt	wt	R	R	I133T (att/aCt)	wt	S	S	wt	wt	R	wt	-12 c>t	wt	S	S	wt	S	S	wt	wt	S
690-05	ERS458200	Nukus	Beijing - CAO	2.2.1	Central Asia outbreak	0		6	pre-XDR	R	S315T (agc/aCc)	wt	wt	wt	wt	R	M434I (atg/atT)D435Y (gac/Tac)	M434I D435Y	R	R	1401 A/G	K43R (aag/aGg)	wt	wt	R	R	G406D (ggc/gAc)	wt	wt	R	R	-11 A/G	wt	S	S	wt	wt	R	1401 A/G	wt	wt	R	R	1401 A/G	R	R	1401 A/G	wt	S
691-05	ERS457622	Nukus	Beijing - CAO	2.2.1	Central Asia outbreak	37		4		R	S315T (agc/aCc)	wt	wt	wt	wt	R	H445Y (cac/Tac)	H445Y	R	R	wt	K43R (aag/aGg)	wt	wt	S	R	wt	wt	-12 C/T	R	R	-11 A/G	wt	S	S	wt	wt	S	wt	wt	wt	S	S	wt	S	S	wt	wt	S
692-05	ERS458105	Nukus	Beijing - CAO	2.2.1	Central Asia outbreak	75		5		R	S315T (agc/aCc)	wt	wt	wt	wt	R	S450L (tcg/tTg)	S450L	R	R	wt	K43R (aag/aGg)	wt	-80 T/G	R	R	M306V (atg/Gtg)	wt	wt	R	R	Q10P (cag/cCg)	wt	S	S	wt	wt	nonWT	wt	wt	-80 T/G	S	S	wt	S	S	wt	wt	S
693-06	ERS458095	Nukus	Beijing	2.2.1	Central Asia	1		6	pre-XDR	R	S315T (agc/aCc)	E196A (gag/gCg)	wt	wt	wt	R	L452P (ctg/cCg)E481A (gaa/gCa)	L452P	R	R	1401 A/G	K43R (aag/aGg)	wt	wt	R	R	M306V (atg/Gtg)	wt	wt	R	R	P54Q (ccg/cAg)	wt	S	S	wt	wt	R	1401 A/G	wt	wt	R	R	1401 A/G	R	R	1401 A/G	wt	S
694-05	ERS456825	Nukus	Beijing - CAO	2.2.1	Central Asia outbreak	75		5		R	S315T (agc/aCc)	wt	wt	wt	wt	R	S450L (tcg/tTg)	S450L	R	R	wt	K43R (aag/aGg)	wt	-80 T/G	R	R	M306V (atg/Gtg)	wt	wt	R	R	Q10P (cag/cCg)	wt	S	S	wt	wt	nonWT	wt	wt	-80 T/G	S	S	wt	S	S	wt	wt	S
695-06	ERS457024	Nukus	Beijing - CAO	2.2.1	Central Asia outbreak	75		5		R	S315T (agc/aCc)	wt	wt	wt	wt	R	S450L (tcg/tTg)	S450L	R	R	wt	K43R (aag/aGg)	wt	-80 T/G	R	R	M306V (atg/Gtg)	wt	wt	R	R	Q10P (cag/cCg)	wt	S	S	wt	wt	nonWT	wt	wt	-80 T/G	S	S	wt	S	S	wt	wt	S
696-05	ERS458597	Nukus	Beijing - CAO	2.2.1	Central Asia outbreak	2		5	pre-XDR	R	S315T (agc/aCc)	wt	wt	wt	wt	R	S450L (tcg/tTg)I488V (atc/Gtc)	S450L	R	R	wt	K43R (aag/aGg)	wt	wt	S	R	L74R (ctg/cGg)D328G (gat/gGt)	wt	wt	S	R	L159V (ctg/Gtg)	wt	S	S	wt	wt	R	wt	-10 g>a	wt	S	S	wt	S	S	wt	wt	S
6975-01	ERS457936	Nukus	Beijing - CAO	2.2.1	Central Asia outbreak	10		5	pre-XDR	R	S315T (agc/aCc)	wt	wt	wt	wt	R	S450L (tcg/tTg)S874Y (tcc/tAc)A1172P (gcg/Ccg)	S450L	R	R	1402 C/T	K43R (aag/aGg)	wt	wt	R	R	M306V (atg/Gtg)	wt	wt	S	S	wt	wt	R	S	wt	wt	R	1402 C/T	wt	wt	no data	R	1402 C/T	S	R	1402 C/T	wt	R
6977-01	ERS456998	Nukus	Beijing - CAO	2.2.1	Central Asia outbreak	52		6	pre-XDR	R	S315T (agc/aCc)	wt	wt	wt	wt	R	S450L (tcg/tTg)	S450L	R	R	wt	K43R (aag/aGg)	wt	wt	R	R	M306V (atg/Gtg)	wt	wt	S	R	I133T (att/aCt)	wt	S	S	wt	wt	R	wt	-12 c>t	wt	no data	S	wt	S	S	wt	wt	R
698-05	ERS457711	Nukus	Beijing - B	2.2.1	Europe/Russian W148 Outbreak	0		2		R	S315T (agc/aCc)	wt	wt	wt	wt	R	Q432P (caa/cCa)	Q432P	R	R	wt	K43R (aag/aGg)	wt	wt	R	R	M306V (atg/Gtg)	wt	wt	S	S	wt	wt	S	S	wt	wt	S	wt	wt	wt	S	S	wt	S	S	wt	L160W (ttg/tGg)	S
6981-01	ERS458218	Nukus	H37Rv_like	4.8		0		0		R	Y28_ (tac/taA)	wt	wt	wt	wt	R	H445D (cac/Gac)	H445D	R	nonWT	wt	wt	I162S (atc/aGc)	wt	S	S	wt	wt	wt	S	S	wt	wt	S	S	wt	wt	S	wt	wt	wt	no data	S	wt	S	S	wt	wt	R
701-05	ERS457208	Nukus	Beijing	2.2.1	Central Asia	1		3		R	S315T (agc/aCc)	wt	wt	wt	wt	R	S450L (tcg/tTg)	S450L	R	R	514 A/C	wt	G30D (ggt/gAt)	wt	S	R	Q497R (cag/cGg)	wt	wt	S	R	Q10R (cag/cGg)	wt	S	S	wt	wt	S	514 A/C	wt	wt	S	S	514 A/C	S	S	514 A/C	wt	S
702-05	ERS457613	Nukus	Beijing - CAO	2.2.1	Central Asia outbreak	23		6	pre-XDR	R	S315T (agc/aCc)	wt	wt	wt	wt	R	S450L (tcg/tTg)R827C (cgc/Tgc)	S450L	R	R	1401 A/G	K43R (aag/aGg)	wt	wt	S	R	M306I (atg/atA)	wt	wt	S	R	P54L (ccg/cTg)	wt	S	S	wt	wt	R	1401 A/G	wt	wt	R	R	1401 A/G	R	R	1401 A/G	wt	S
702-06	ERS458340	Nukus	Beijing - CAO	2.2.1	Central Asia outbreak	87		6	pre-XDR	R	S315T (agc/aCc)	wt	wt	wt	wt	R	S450L (tcg/tTg)	S450L	R	R	wt	K43R (aag/aGg)	wt	wt	R	R	M306V (atg/Gtg)	wt	wt	R	R	I133T (att/aCt)	wt	S	S	wt	wt	R	wt	-12 c>t	wt	S	S	wt	S	S	wt	wt	S
704-05	ERS457458	Nukus	Beijing - CAO	2.2.1	Central Asia outbreak	4		7	pre-XDR	R	S315T (agc/aCc)	wt	wt	wt	wt	R	S450L (tcg/tTg)I488V (atc/Gtc)	S450L	R	R	1401 A/G	K43R (aag/aGg)	wt	wt	S	R	L74R (ctg/cGg)D328G (gat/gGt)	wt	wt	S	R	H82D (cat/Gat)	wt	S	S	wt	wt	R	1401 A/G	wt	wt	R	R	1401 A/G	R	R	1401 A/G	wt	R
706-05	ERS457583	Nukus	Beijing - B	2.2.1	Europe/Russian W148 Outbreak	2		2		R	S315T (agc/aCc)	wt	wt	wt	wt	R	S450L (tcg/tTg)L731P (ctg/cCg)	S450L	R	R	wt	K43R (aag/aGg)	wt	wt	S	R	M306I (atg/atA)	wt	wt	S	S	wt	wt	S	S	wt	wt	S	wt	wt	wt	S	S	wt	S	S	wt	wt	S
711-05	ERS457618	Nukus	Beijing - CAO	2.2.1	Central Asia outbreak	35		6	pre-XDR	R	S315T (agc/aCc)	wt	wt	wt	wt	R	S450L (tcg/tTg)	S450L	R	R	wt	K43R (aag/aGg)	wt	wt	R	R	M306V (atg/Gtg)	wt	wt	S	R	I133T (att/aCt)	wt	S	S	wt	wt	R	wt	-12 c>t	wt	S	S	wt	S	S	wt	wt	S
712-05	ERS458036	Nukus	Beijing - CAO	2.2.1	Central Asia outbreak	6		7	pre-XDR	R	S315T (agc/aCc)	wt	wt	wt	wt	R	S450L (tcg/tTg)I488V (atc/Gtc)	S450L	R	R	1401 A/G	K43R (aag/aGg)	wt	wt	R	R	L74R (ctg/cGg)D328G (gat/gGt)	wt	wt	S	R	T76P (act/Cct)	wt	S	S	wt	wt	R	1401 A/G	wt	wt	R	R	1401 A/G	R	R	1401 A/G	wt	S
713-05	ERS458327	Nukus	Beijing - CAO	2.2.1	Central Asia outbreak	37		7	pre-XDR	R	S315T (agc/aCc)	wt	wt	wt	wt	R	S450L (tcg/tTg)	S450L	R	R	1401 A/g	K43R (aag/aGg)	wt	wt	S	R	wt	wt	-12 C/T	R	R	-11 A/G	wt	S	S	wt	wt	R	1401 A/g	wt	wt	R	R	1401 A/g	R	R	1401 A/g	wt	S
7137-01	ERS456987	Nukus	Beijing - CAO	2.2.1	Central Asia outbreak	80		6	pre-XDR	R	S315T (agc/aCc)	wt	wt	wt	wt	R	S450L (tcg/tTg)	S450L	R	R	wt	K43R (aag/aGg)	wt	wt	R	R	M306V (atg/Gtg)	wt	wt	S	R	I133T (att/aCt)	wt	S	S	wt	wt	R	wt	-12 c>t	wt	no data	S	wt	S	S	wt	wt	R
714-05	ERS457216	Nukus	Beijing - CAO	2.2.1	Central Asia outbreak	87		6	pre-XDR	R	S315T (agc/aCc)	wt	wt	wt	wt	R	S450L (tcg/tTg)	S450L	R	R	wt	K43R (aag/aGg)	wt	wt	R	R	M306V (atg/Gtg)	wt	wt	S	R	I133T (att/aCt)	wt	S	S	wt	wt	R	wt	-12 c>t	wt	S	S	wt	S	S	wt	wt	S
7349-05	ERS458101	Nukus	Beijing - CAO	2.2.1	Central Asia outbreak	2		5	pre-XDR	R	S315T (agc/aCc)	wt	wt	wt	wt	R	S450L (tcg/tTg)I488V (atc/Gtc)	S450L	R	R	wt	K43R (aag/aGg)	wt	wt	R	R	L74R (ctg/cGg)D328G (gat/gGt)	wt	wt	R	R	L159V (ctg/Gtg)	wt	no data	S	wt	wt	R	wt	-10 g>a	wt	no data	S	wt	no data	S	wt	wt	no data
7426-01	ERS458007	Nukus	Beijing	2.2.1		8		4		R	S315T (agc/aCc)	wt	wt	wt	wt	R	S450L (tcg/tTg)	S450L	R	R	wt	K88R (aag/aGg)	wt	wt	R	R	M306I (atg/atC)	wt	wt	S	R	2288853_2288856 GAP	wt	S	S	wt	wt	S	wt	wt	wt	no data	S	wt	S	S	wt	wt	S
7467-01	ERS456787	Nukus	Beijing - CAO	2.2.1	Central Asia outbreak	4		2		R	S315T (agc/aCc)	wt	wt	wt	wt	R	S450L (tcg/tTg)	S450L	R	R	wt	K43R (aag/aGg)	wt	wt	R	R	M306V (atg/Gtg)	wt	wt	S	S	wt	wt	S	S	wt	wt	S	wt	wt	wt	no data	S	wt	S	S	wt	wt	R
7468-01	ERS457103	Nukus	Beijing - CAO	2.2.1	Central Asia outbreak	3		7	pre-XDR	R	S315T (agc/aCc)	wt	wt	wt	wt	R	S450L (tcg/tTg)I488V (atc/Gtc)	S450L	R	R	1401 A/G	K43R (aag/aGg)	wt	wt	S	R	L74R (ctg/cGg)D328G (gat/gGt)	wt	wt	S	R	S104G (agc/Ggc)	wt	R	S	wt	wt	R	1401 A/G	wt	wt	no data	R	1401 A/G	S	R	1401 A/G	wt	R
7695-01	ERS456832	Nukus	Beijing	2.2.1	Central Asia	1		1		R	S315T (agc/aCc)	wt	wt	wt	wt	R	S441L (tcg/tTg)	S441L	R	R	wt	K43R (aag/aGg)	wt	wt	S	S	wt	wt	wt	S	S	wt	wt	S	S	wt	wt	S	wt	wt	wt	no data	S	wt	S	S	wt	wt	R
7698-01	ERS457330	Nukus	Beijing - CAO	2.2.1	Central Asia outbreak	17		6	pre-XDR	R	S315T (agc/aCc)	wt	wt	wt	wt	R	S450L (tcg/tTg)	S450L	R	R	1401 A/G	K43R (aag/aGg)	wt	wt	R	R	G406D (ggc/gAc)	wt	wt	S	R	Y99_ (tac/taA)	wt	R	S	wt	wt	R	1401 A/G	wt	wt	no data	R	1401 A/G	S	R	1401 A/G	wt	S
784-02	ERS458054	Nukus	H37Rv_like	4.8		1		5	pre-XDR	R	wt	wt	wt	wt	wt	R	S450W (tcg/tGg)K1102T (aag/aCg)	S450W	R	R	514 A/C1402 C/T	wt	wt	wt	S	R	Q497R (cag/cGg)	wt	wt	S	S	wt	wt	S	S	wt	wt	R	514 A/C1402 C/T	wt	wt	no data	R	514 A/C1402 C/T	S	R	514 A/C1402 C/T	wt	R
7942-05	ERS457607	Nukus	Beijing - CAO	2.2.1	Central Asia outbreak	63		6	pre-XDR	R	S315T (agc/aCc)	wt	wt	wt	wt	R	S450L (tcg/tTg)	S450L	R	R	wt	K43R (aag/aGg)	wt	wt	R	R	M306V (atg/Gtg)	wt	wt	R	R	I133T (att/aCt)	wt	S	S	wt	wt	R	wt	-12 c>t	wt	S	S	wt	S	S	wt	wt	S
7949-05	ERS457395	Nukus	Beijing - CAO	2.2.1	Central Asia outbreak	0		3		R	S315T (agc/aCc)	-8 T/G	wt	wt	wt	R	H445D (cac/Gac)	H445D	R	R	wt	K43R (aag/aGg)	wt	wt	R	R	M306V (atg/Gtg)	wt	wt	no data	S	wt	wt	S	S	wt	wt	S	wt	wt	wt	S	S	wt	S	S	wt	wt	S
795-02	ERS458261	Nukus	Beijing - CAO	2.2.1	Central Asia outbreak	3		6	pre-XDR	R	S315T (agc/aCc)	wt	wt	wt	wt	R	S450L (tcg/tTg)I488V (atc/Gtc)	S450L	R	R	1401 A/G	K43R (aag/aGg)	wt	wt	R	R	L74R (ctg/cGg)D328G (gat/gGt)	wt	wt	R	S	wt	wt	S	S	wt	wt	R	1401 A/G	wt	wt	no data	R	1401 A/G	R	R	1401 A/G	wt	R
7950-05	ERS456950	Nukus	S	4.4.1.1		1		1		R	S315T (agc/aCc)	wt	wt	wt	wt	R	H445Y (cac/Tac)	H445Y	R	R	wt	K43R (aag/aGg)	wt	wt	S	S	wt	wt	wt	S	S	wt	wt	S	S	wt	wt	S	wt	wt	wt	R	S	wt	R	S	wt	wt	S
7952-05	ERS458764	Nukus	Beijing - CAO	2.2.1	Central Asia outbreak	63		5		R	S315T (agc/aCc)	wt	wt	wt	wt	R	S450L (tcg/tTg)	S450L	R	R	wt	K43R (aag/aGg)	wt	-80 T/G	R	R	M306V (atg/Gtg)	wt	wt	R	R	Q10P (cag/cCg)	wt	S	S	wt	wt	nonWT	wt	wt	-80 T/G	S	S	wt	S	S	wt	wt	S
7953-05	ERS457126	Nukus	Beijing - CAO	2.2.1	Central Asia outbreak	72		5		R	S315T (agc/aCc)	wt	wt	wt	wt	R	S450L (tcg/tTg)	S450L	R	R	wt	K43R (aag/aGg)	wt	-80 T/G	R	R	M306V (atg/Gtg)	wt	wt	R	R	Q10P (cag/cCg)	wt	S	S	wt	wt	nonWT	wt	wt	-80 T/G	S	S	wt	S	S	wt	wt	S
7954-05	ERS457478	Nukus	Beijing - CAO	2.2.1	Central Asia outbreak	3		6	pre-XDR	R	S315T (agc/aCc)	wt	wt	wt	wt	R	S450L (tcg/tTg)I488V (atc/Gtc)	S450L	R	R	1401 A/G	K43R (aag/aGg)	wt	wt	R	R	L74R (ctg/cGg)D328G (gat/gGt)	wt	wt	S	S	wt	wt	S	S	wt	wt	R	1401 A/G	wt	wt	R	R	1401 A/G	R	R	1401 A/G	wt	R
8088-01	ERS457944	Nukus	Beijing - CAO	2.2.1	Central Asia outbreak	3		2		R	S315T (agc/aCc)	wt	wt	wt	wt	R	S450L (tcg/tTg)	S450L	R	R	wt	K43R (aag/aGg)	wt	wt	R	R	M306I (atg/atA)	wt	wt	S	S	wt	wt	S	S	wt	wt	S	wt	wt	wt	no data	S	wt	S	S	wt	wt	R
8092-01	ERS457733	Nukus	LAM	4.3.3		2		6	pre-XDR	R	S315T (agc/aCc)	-15 C/T	wt	wt	wt	R	S450L (tcg/tTg)	S450L	R	R	514 A/C	wt	wt	wt	S	R	M306V (atg/Gtg)	wt	wt	S	R	H51R (cac/cGc)	M432T (atg/aCg)	S	S	wt	wt	R	514 A/C	-14 c>t	wt	no data	S	514 A/C	S	S	514 A/C	wt	R
8119-04	ERS458295	Nukus	Beijing	2.2.1		6		4		R	S315T (agc/aCc)	wt	wt	wt	wt	R	Q429H (cag/caT)H445R (cac/cGc)	Q429H H445R	R	R	wt	K88R (aag/aGg)	wt	wt	R	R	M306I (atg/atC)	wt	wt	B	R	2288853_2288856 GAP	wt	S	S	wt	wt	S	wt	wt	wt	S	S	wt	S	S	wt	wt	B
8121-04	ERS458163	Nukus	Beijing	2.2.1		8		4		R	S315T (agc/aCc)	wt	wt	wt	wt	R	S450L (tcg/tTg)	S450L	R	R	wt	K88R (aag/aGg)	wt	wt	S	R	M306I (atg/atC)	wt	wt	R	R	2288853_2288856 GAP	wt	S	S	wt	wt	S	wt	wt	wt	S	S	wt	S	S	wt	wt	S
8122-04	ERS457670	Nukus	H37Rv_like	4.8		3		7	pre-XDR	R	S315T (agc/aCc)	wt	wt	wt	wt	R	wt	wt	R	R	514 A/C1401 A/G	wt	D67G (gat/gGt)	wt	R	R	M306V (atg/Gtg)	R879G (agg/Ggg)	wt	R	R	Q141P (cag/cCg)	wt	S	S	wt	wt	R	514 A/C1401 A/G	wt	wt	R	R	514 A/C1401 A/G	R	R	514 A/C1401 A/G	wt	S
8123-04	ERS457692	Nukus	H37Rv_like	4.8		0		5	pre-XDR	R	Q461P (cag/cCg)	-15 C/T	wt	wt	wt	R	S450L (tcg/tTg)	S450L	R	nonWT	1401 A/G	wt	R64P (cgg/cCg)	wt	R	R	M306V (atg/Gtg)	wt	wt	R	S	wt	wt	S	S	wt	wt	R	1401 A/G	wt	wt	R	R	1401 A/G	R	R	1401 A/G	wt	S
8124-04	ERS457460	Nukus	Beijing - CAO	2.2.1	Central Asia outbreak	46		6	pre-XDR	R	S315T (agc/aCc)	wt	wt	wt	wt	R	S450L (tcg/tTg)	S450L	R	R	wt	K43R (aag/aGg)	wt	wt	R	R	M306V (atg/Gtg)	wt	wt	S	R	I133T (att/aCt)	wt	S	S	wt	wt	R	wt	-12 c>t	wt	S	S	wt	S	S	wt	wt	S
8125-04	ERS458046	Nukus	Beijing - CAO	2.2.1	Central Asia outbreak	16		3		R	S315T (agc/aCc)	wt	wt	wt	wt	R	H445Y (cac/Tac)	H445Y	R	R	wt	K43R (aag/aGg)	wt	wt	S	R	wt	wt	-12 C/t	S	S	wt	wt	S	S	wt	wt	S	wt	wt	wt	S	S	wt	S	S	wt	wt	S
8127-04	ERS458249	Nukus	Beijing	2.2.1	Central Asia	0		3		R	D189G (gac/gGc)	-15 C/T	wt	wt	wt	R	S450L (tcg/tTg)	S450L	R	R	wt	K43R (aag/aGg)	wt	wt	R	R	M306V (atg/Gtg)	wt	-16 C/T	S	S	wt	wt	S	S	wt	wt	S	wt	wt	wt	S	S	wt	S	S	wt	wt	S
8128-04	ERS457506	Nukus	Beijing - CAO	2.2.1	Central Asia outbreak	2		2		R	S315T (agc/aCc)T85A (acc/Gcc)	wt	wt	wt	wt	R	S450L (tcg/tTg)	S450L	R	R	wt	K43R (aag/aGg)	wt	wt	S	R	M306V (atg/Gtg)	wt	wt	S	S	wt	wt	S	S	wt	wt	S	wt	wt	wt	S	S	wt	S	S	wt	wt	S
8129-04	ERS457490	Nukus	Beijing	2.2.1	Central Asia	1		6	pre-XDR	R	S315T (agc/aCc)	E196A (gag/gCg)	wt	wt	wt	R	L452P (ctg/cCg)E481A (gaa/gCa)	L452P	R	R	1401 A/G	K43R (aag/aGg)	wt	wt	S	R	M306V (atg/Gtg)	wt	wt	S	R	P54Q (ccg/cAg)	wt	S	S	wt	wt	R	1401 A/G	wt	wt	R	R	1401 A/G	R	R	1401 A/G	wt	S
8130-04	ERS457554	Nukus	Beijing	2.2.1	Central Asia	0		1		R	deletion, not specified	wt	wt	wt	wt	R	Q226E (caa/Gaa)S450L (tcg/tTg)V996G (gtc/gGc)	S450L	R	R	wt	K43R (aag/aGg)	wt	wt	S	S	wt	wt	wt	S	S	wt	wt	S	S	wt	wt	S	wt	wt	wt	S	S	wt	S	S	wt	wt	S
8131-04	ERS458217	Nukus	Beijing - CAO	2.2.1	Central Asia outbreak	30		3		R	S315T (agc/aCc)	wt	wt	wt	wt	R	S450L (tcg/tTg)	S450L	R	R	wt	K43R (aag/aGg)	wt	wt	S	R	M306I (atg/atA)	wt	wt	S	R	H137R (cat/cGt)	wt	S	S	wt	wt	S	wt	wt	wt	S	S	wt	S	S	wt	wt	S
8132-04	ERS457846	Nukus	Beijing - CAO	2.2.1	Central Asia outbreak	10		4		R	S315T (agc/aCc)	wt	wt	wt	wt	R	S450L (tcg/tTg)	S450L	R	R	wt	K43R (aag/aGg)	wt	wt	R	R	M306V (atg/Gtg)	wt	-12 C/T	R	R	-11 A/G	wt	S	S	wt	wt	S	wt	wt	wt	S	S	wt	S	S	wt	wt	S
8133-04	ERS457638	Nukus	Beijing - CAO	2.2.1	Central Asia outbreak	8		4		R	S315T (agc/aCc)	wt	wt	wt	wt	R	S450L (tcg/tTg)	S450L	R	R	wt	K43R (aag/aGg)	wt	wt	R	R	G406A (ggc/gCc)	wt	wt	S	R	2289087_2289097 GAP	wt	S	S	wt	wt	S	wt	wt	wt	S	S	wt	S	S	wt	wt	S
8262-01	ERS457296	Nukus	Beijing - CAO	2.2.1	Central Asia outbreak	5		2		R	S315T (agc/aCc)	wt	wt	wt	wt	R	S450L (tcg/tTg)	S450L	R	R	wt	K43R (aag/aGg)	wt	wt	R	R	M306I (atg/atA)	wt	wt	S	S	wt	wt	S	S	wt	wt	S	wt	wt	wt	no data	S	wt	S	S	wt	wt	R
8404-01	ERS458206	Nukus	Beijing - CAO	2.2.1	Central Asia outbreak	67		5		R	S315T (agc/aCc)	wt	wt	wt	wt	R	S450L (tcg/tTg)	S450L	R	R	wt	K43R (aag/aGg)	wt	-80 T/G	R	R	M306V (atg/Gtg)	wt	wt	S	R	Q10P (cag/cCg)	wt	S	S	wt	wt	nonWT	wt	wt	-80 T/G	no data	S	wt	S	S	wt	wt	S
8407-01	ERS457982	Nukus	NEW-1	4.5		0		1		R	P232R (ccg/cGg)	wt	wt	wt	wt	R	S450W (tcg/tGg)	S450W	R	S	wt	wt	wt	wt	S	R	wt	wt	-11 C/T	S	S	wt	wt	S	S	wt	wt	S	wt	wt	wt	no data	S	wt	S	S	wt	wt	R
8435-05	ERS458310	Nukus	Beijing - CAO	2.2.1	Central Asia outbreak	74		6	pre-XDR	R	S315T (agc/aCc)	wt	wt	wt	wt	R	S450L (tcg/tTg)	S450L	R	R	wt	K43R (aag/aGg)	wt	wt	R	R	M306V (atg/Gtg)	wt	wt	R	R	I133T (att/aCt)	wt	S	S	wt	wt	R	wt	-12 c>t	wt	S	S	wt	S	S	wt	wt	S
8438-05	ERS457334	Nukus	Beijing - CAO	2.2.1	Central Asia outbreak	4		7	pre-XDR	R	S315T (agc/aCc)	wt	wt	wt	wt	R	S450L (tcg/tTg)I488V (atc/Gtc)	S450L	R	R	1401 A/G	K43R (aag/aGg)	wt	wt	R	R	L74R (ctg/cGg)D328G (gat/gGt)	wt	wt	R	R	K48E (aag/Gag)	wt	S	S	wt	wt	R	1401 A/G	wt	wt	R	R	1401 A/G	R	R	1401 A/G	wt	R
8439-05	ERS457258	Nukus	Beijing - CAO	2.2.1	Central Asia outbreak	92		6	pre-XDR	R	S315T (agc/aCc)	wt	wt	wt	wt	R	S450L (tcg/tTg)	S450L	R	R	wt	K43R (aag/aGg)	wt	wt	R	R	M306V (atg/Gtg)	wt	wt	R	R	I133T (att/aCt)	wt	S	S	wt	wt	R	wt	-12 c>t	wt	S	S	wt	S	S	wt	wt	S
8440-05	ERS456842	Nukus	Beijing - CAO	2.2.1	Central Asia outbreak	63		5		R	S315T (agc/aCc)	wt	wt	wt	wt	R	S450L (tcg/tTg)	S450L	R	R	wt	K43R (aag/aGg)	wt	-80 T/G	R	R	M306V (atg/Gtg)	wt	wt	R	R	Q10P (cag/cCg)	wt	S	S	wt	wt	nonWT	wt	wt	-80 T/G	S	S	wt	S	S	wt	wt	S
8441-05	ERS458390	Nukus	Beijing	2.2.1	Central Asia	0		2		R	2155741 GAP	wt	wt	wt	wt	R	H445L (cac/cTc)	H445L	R	R	wt	K43R (aag/aGg)	wt	wt	R	R	Q497R (cag/cGg)	wt	wt	S	S	wt	wt	S	S	wt	wt	S	wt	wt	wt	S	S	wt	S	S	wt	wt	S
8446-05	ERS456781	Nukus	Beijing	2.2.1	Central Asia	1		6	pre-XDR	R	S315T (agc/aCc)	wt	wt	wt	wt	R	S450L (tcg/tTg)	S450L	R	R	514 A/C1401 A/G	wt	G30D (ggt/gAt)	wt	R	R	Q497R (cag/cGg)	wt	wt	R	R	T114P (acg/Ccg)	wt	S	S	wt	wt	R	514 A/C1401 A/G	wt	wt	R	R	514 A/C1401 A/G	R	R	514 A/C1401 A/G	wt	S
8447-05	ERS457178	Nukus	Beijing - CAO	2.2.1	Central Asia outbreak	80		6	pre-XDR	R	S315T (agc/aCc)	wt	wt	wt	wt	R	S450L (tcg/tTg)	S450L	R	R	wt	K43R (aag/aGg)	wt	wt	R	R	M306V (atg/Gtg)	wt	wt	R	R	I133T (att/aCt)	wt	S	S	wt	wt	R	wt	-12 c>t	wt	S	S	wt	S	S	wt	wt	S
8455-05	ERS456865	Nukus	Beijing - CAO	2.2.1	Central Asia outbreak	2		5	pre-XDR	R	S315T (agc/aCc)	wt	wt	wt	wt	R	S450L (tcg/tTg)I488V (atc/Gtc)	S450L	R	R	wt	K43R (aag/aGg)	wt	wt	R	R	L74R (ctg/cGg)D328G (gat/gGt)	wt	wt	R	R	V180G (gtc/gGc)	wt	S	S	wt	wt	R	wt	-10 g>a	wt	S	S	wt	S	S	wt	wt	S
8456-05	ERS457017	Nukus	Beijing - CAO	2.2.1	Central Asia outbreak	72		5		R	S315T (agc/aCc)	wt	wt	wt	wt	R	S450L (tcg/tTg)	S450L	R	R	wt	K43R (aag/aGg)	wt	-80 T/G	R	R	M306V (atg/Gtg)	wt	wt	R	R	Q10P (cag/cCg)	wt	S	S	wt	wt	nonWT	wt	wt	-80 T/G	R	S	wt	R	S	wt	wt	S
8457-05	ERS458113	Nukus	Beijing - CAO	2.2.1	Central Asia outbreak	8		2		R	S315T (agc/aCc)	wt	wt	wt	wt	R	S450L (tcg/tTg)F503S (ttc/tCc)	S450L	R	R	wt	K43R (aag/aGg)	wt	wt	R	R	Q497R (cag/cGg)	wt	wt	R	S	wt	wt	S	S	wt	wt	S	wt	wt	wt	S	S	wt	S	S	wt	wt	S
8458-05	ERS457156	Nukus	Beijing - CAO	2.2.1	Central Asia outbreak	75		6	pre-XDR	R	S315T (agc/aCc)	-8 T/C	wt	wt	wt	R	S450L (tcg/tTg)	S450L	R	R	wt	K43R (aag/aGg)	wt	-80 T/G	R	R	M306V (atg/Gtg)	wt	wt	R	R	Q10P (cag/cCg)	wt	S	S	wt	wt	R	wt	-10 g>a	-80 T/G	S	S	wt	S	S	wt	wt	R
8460-05	ERS456846	Nukus	Beijing - CAO	2.2.1	Central Asia outbreak	53		6	pre-XDR	R	S315T (agc/aCc)	wt	wt	wt	wt	R	S450L (tcg/tTg)	S450L	R	R	wt	K43R (aag/aGg)	wt	wt	R	R	M306V (atg/Gtg)	wt	wt	R	R	I133T (att/aCt)	wt	S	S	wt	wt	R	wt	-12 c>t	wt	S	S	wt	S	S	wt	wt	S
8644-04	ERS457602	Nukus	H37Rv_like	4.8		3		3		R	S315T (agc/aCc)	wt	wt	wt	wt	R	S450L (tcg/tTg)	S450L	R	R	514 A/C	wt	D67G (gat/gGt)	wt	S	R	M306V (atg/Gtg)	R879G (agg/Ggg)	wt	S	S	wt	wt	S	S	wt	wt	S	514 A/C	wt	wt	S	S	514 A/C	S	S	514 A/C	wt	S
8645-04	ERS456845	Nukus	Beijing	2.2.1		7		4		R	S315T (agc/aCc)	wt	wt	wt	wt	R	S450L (tcg/tTg)	S450L	R	R	wt	K88R (aag/aGg)	wt	wt	S	R	M306I (atg/atC)	wt	wt	R	R	2288853_2288856 GAP	wt	S	S	wt	wt	S	wt	wt	wt	S	S	wt	S	S	wt	wt	S
8646-04	ERS456976	Nukus	Beijing - CAO	2.2.1	Central Asia outbreak	63		8	pre-XDR	R	S315T (agc/aCc)	wt	wt	wt	wt	R	S450L (tcg/tTg)	S450L	R	R	1401 A/g	K43R (aag/aGg)	wt	wt	R	R	M306V (atg/Gtg)	wt	wt	S	R	I133T (att/aCt)	wt	S	S	wt	wt	R	1401 A/g	-12 c>t	wt	R	R	1401 A/g	R	R	1401 A/g	wt	S
8647-01	ERS456915	Nukus	Beijing - CAO	2.2.1	Central Asia outbreak	28		6	pre-XDR	R	S315T (agc/aCc)	wt	wt	wt	wt	R	S450L (tcg/tTg)	S450L	R	R	1401 A/G	K43R (aag/aGg)	wt	wt	R	R	M306I (atg/atA)	wt	wt	S	R	P54L (ccg/cTg)	wt	S	S	wt	wt	R	1401 A/G	wt	wt	no data	R	1401 A/G	S	R	1401 A/G	wt	R
8647-04	ERS457343	Nukus	Beijing - CAO	2.2.1	Central Asia outbreak	74		6	pre-XDR	R	S315T (agc/aCc)	wt	wt	wt	wt	R	S450L (tcg/tTg)	S450L	R	R	wt	K43R (aag/aGg)	wt	wt	S	R	M306V (atg/Gtg)	wt	wt	S	R	I133T (att/aCt)	wt	S	S	wt	wt	R	wt	-12 c>t	wt	S	S	wt	S	S	wt	wt	S
8648-04	ERS457300	Nukus	Beijing - CAO	2.2.1	Central Asia outbreak	87		6	pre-XDR	R	S315T (agc/aCc)	wt	wt	wt	wt	R	S450L (tcg/tTg)	S450L	R	R	wt	K43R (aag/aGg)	wt	wt	S	R	M306V (atg/Gtg)	wt	wt	S	R	I133T (att/aCt)	wt	S	S	wt	wt	R	wt	-12 c>t	wt	S	S	wt	S	S	wt	wt	R
8649-04	ERS456767	Nukus	S	4.4.1.1		1		1		R	S315T (agc/aCc)	wt	wt	wt	wt	R	H445Y (cac/Tac)	H445Y	R	R	wt	K43R (aag/aGg)	wt	wt	R	S	wt	wt	wt	S	S	wt	wt	S	S	wt	wt	S	wt	wt	wt	S	S	wt	S	S	wt	wt	S
8650-04	ERS458602	Nukus	Beijing - CAO	2.2.1	Central Asia outbreak	1		4	pre-XDR	R	S315T (agc/aCc)	wt	wt	wt	wt	R	D435V (gac/gTc)	D435V	R	R	wt	K43R (aag/aGg)	wt	wt	S	R	M306V (atg/Gtg)	wt	wt	S	R	M175V (atg/Gtg)	wt	S	S	wt	wt	R	wt	-10 g>a	wt	S	S	wt	S	S	wt	wt	S
8651-04	ERS457493	Nukus	Beijing - CAO	2.2.1	Central Asia outbreak	3		7	pre-XDR	R	S315T (agc/aCc)	wt	wt	wt	wt	R	S450L (tcg/tTg)I488V (atc/Gtc)	S450L	R	R	1401 A/G	K43R (aag/aGg)	wt	wt	S	R	L74R (ctg/cGg)D328G (gat/gGt)	wt	wt	S	R	V45A (gtg/gCg)	wt	S	S	wt	wt	R	1401 A/G	wt	wt	R	R	1401 A/G	R	R	1401 A/G	wt	S
8652-04	ERS458182	Nukus	Beijing - CAO	2.2.1	Central Asia outbreak	5		7	pre-XDR	R	S315T (agc/aCc)	wt	wt	wt	wt	R	S450L (tcg/tTg)I488V (atc/Gtc)	S450L	R	R	1401 A/G	K43R (aag/aGg)	wt	wt	R	R	L74R (ctg/cGg)D328G (gat/gGt)	wt	wt	S	R	K48E (aag/Gag)	wt	S	S	wt	wt	R	1401 A/G	wt	wt	R	R	1401 A/G	R	R	1401 A/G	wt	S
8655-04	ERS457767	Nukus	LAM	4.3.3		1		3		R	S315T (agc/aCc)	wt	wt	wt	wt	R	S450L (tcg/tTg)	S450L	R	R	wt	K43R (aag/aGg)	wt	-161 T/C	S	R	M306V (atg/Gtg)	wt	wt	S	R	V163A (gtg/gCg)	M432T (atg/aCg)	S	S	wt	wt	nonWT	wt	wt	-161 T/C	S	S	wt	S	S	wt	wt	S
8658-01	ERS458600	Nukus	Beijing - CAO	2.2.1	Central Asia outbreak	72		5		R	S315T (agc/aCc)	wt	wt	wt	wt	R	S450L (tcg/tTg)	S450L	R	R	wt	K43R (aag/aGg)	wt	-80 T/G	R	R	M306V (atg/Gtg)	wt	wt	S	R	Q10P (cag/cCg)	wt	S	S	wt	wt	nonWT	wt	wt	-80 T/G	no data	S	wt	S	S	wt	wt	S
8658-04	ERS457740	Nukus	Beijing - CAO	2.2.1	Central Asia outbreak	23		6	pre-XDR	R	S315T (agc/aCc)	wt	wt	wt	wt	R	S450L (tcg/tTg)	S450L	R	R	1401 A/G	K43R (aag/aGg)	wt	wt	R	R	M306I (atg/atA)	wt	wt	R	R	-11 A/G	wt	S	S	wt	wt	R	1401 A/G	wt	wt	R	R	1401 A/G	R	R	1401 A/G	wt	S
8659-01	ERS456811	Nukus	LAM	4.3.3		1		4	pre-XDR	R	S315T (agc/aCc)	wt	wt	wt	wt	R	S450L (tcg/tTg)	S450L	R	R	wt	K43R (aag/aGg)	A161A (gcc/gcG)	wt	R	R	M306I (atg/atC)	wt	wt	S	nonWT	wt	M432T (atg/aCg)	S	S	wt	wt	R	wt	-10 g>a	wt	no data	S	wt	S	S	wt	wt	R
8659-04	ERS457339	Nukus	Beijing	2.2.1	Central Asia	0		3	pre-XDR	R	S315T (agc/aCc)	wt	wt	wt	wt	R	S450L (tcg/tTg)	S450L	R	R	wt	K43R (aag/aGg)	wt	wt	S	R	wt	wt	-15 C/G	S	S	wt	wt	S	S	wt	wt	R	wt	-37 g/t	wt	S	S	wt	S	S	wt	wt	S
8660-04	ERS457109	Nukus	Beijing - CAO	2.2.1	Central Asia outbreak	16		2		R	S315T (agc/aCc)	wt	wt	wt	wt	R	S450L (tcg/tTg)	S450L	R	R	wt	K43R (aag/aGg)	wt	-116 T/C	S	R	M306I (atg/atA)	wt	wt	S	S	wt	wt	S	S	wt	wt	nonWT	wt	wt	-116 T/C	S	S	wt	S	S	wt	wt	S
8661-04	ERS457564	Nukus	Beijing - CAO	2.2.1	Central Asia outbreak	24		5	pre-XDR	R	S315T (agc/aCc)	wt	wt	wt	wt	R	S450L (tcg/tTg)R552H (cgc/cAc)	S450L	R	R	wt	K43R (aag/aGg)	wt	wt	S	R	M306V (atg/Gtg)	wt	wt	S	R	L182S (ttg/tCg)	wt	S	S	wt	wt	R	wt	-8 c>a	wt	S	S	wt	S	S	wt	wt	S
8662-04	ERS457793	Nukus	Beijing - CAO	2.2.1	Central Asia outbreak	30		3		R	S315T (agc/aCc)	wt	wt	wt	wt	R	S450L (tcg/tTg)	S450L	R	R	wt	K43R (aag/aGg)	wt	wt	S	R	M306I (atg/atA)	wt	wt	S	R	Y64D (tat/Gat)	wt	S	S	wt	wt	S	wt	wt	wt	S	S	wt	S	S	wt	wt	S
8664-04	ERS457304	Nukus	Delhi/CAS	3		0		0		R	A162E (gcg/gAg)	wt	wt	wt	wt	R	S450L (tcg/tTg)R532R (cgc/cgG)	S450L	R	nonWT	wt	wt	4408088 GAPA10P (gcg/Ccg)	wt	S	nonWT	E504D (gaa/gaC)P894P (ccc/ccA)	N618H (aac/Cac)	wt	S	nonWT	wt	L206L (ttg/ttA)	S	S	wt	wt	nonWT	1415 G/T	wt	wt	S	nonWT	1415 G/T	S	nonWT	1415 G/T	wt	S
8666-04	ERS457041	Nukus	Beijing - CAO	2.2.1	Central Asia outbreak	0		3		R	S315T (agc/aCc)	wt	wt	wt	wt	R	D435V (gac/gTc)	D435V	R	R	wt	K43R (aag/aGg)	wt	wt	R	R	M306V (atg/Gtg)	wt	wt	S	S	wt	wt	S	S	wt	wt	S	wt	wt	wt	S	S	wt	S	S	wt	wt	S
8668-04	ERS457365	Nukus	Beijing - CAO	2.2.1	Central Asia outbreak	23		2		R	S315T (agc/aCc)	wt	wt	wt	wt	R	S450L (tcg/tTg)	S450L	R	R	wt	K43R (aag/aGg)	wt	wt	S	R	M306V (atg/Gtg)	wt	wt	R	S	wt	wt	S	S	wt	wt	S	wt	wt	wt	S	S	wt	S	S	wt	wt	S
8669-04	ERS458347	Nukus	Beijing - CAO	2.2.1	Central Asia outbreak	1		4	pre-XDR	R	S315T (agc/aCc)	wt	wt	wt	wt	R	S450L (tcg/tTg)	S450L	R	R	wt	K43R (aag/aGg)	wt	wt	R	R	M306V (atg/Gtg)	wt	wt	S	S	wt	wt	S	S	wt	wt	R	wt	-14 c>t	wt	S	S	wt	S	S	wt	wt	S
8671-04	ERS456860	Nukus	Beijing - CAO	2.2.1	Central Asia outbreak	2		7	pre-XDR	R	S315T (agc/aCc)	wt	wt	wt	wt	R	S450L (tcg/tTg)	S450L	R	R	1401 A/G	K43R (aag/aGg)	wt	wt	S	R	M306V (atg/Gtg)	wt	wt	R	R	W68R (tgg/Cgg)	wt	S	S	wt	wt	R	1401 A/G	wt	wt	R	R	1401 A/G	R	R	1401 A/G	wt	S
8869-01	ERS457536	Nukus	Haarlem	4.1.2.1		2		2		R	S315T (agc/aCc)	wt	wt	wt	wt	R	A286V (gcg/gTg)S450L (tcg/tTg)	S450L	R	nonWT	wt	wt	S136_ (tca/tAa)	wt	R	R	M306I (atg/atA)	wt	-12 C/T	S	R	D63A (gac/gCc)	wt	S	S	wt	wt	S	wt	wt	wt	no data	S	wt	S	S	wt	wt	R
8871-01	ERS457124	Nukus	H37Rv_like	4.8		3		3		R	S315T (agc/aCc)	wt	wt	wt	wt	R	S450L (tcg/tTg)	S450L	R	R	514 A/C	wt	D67G (gat/gGt)	wt	R	R	M306V (atg/Gtg)	R879G (agg/Ggg)	wt	S	S	wt	wt	S	S	wt	wt	S	514 A/C	wt	wt	no data	S	514 A/C	S	S	514 A/C	wt	R
8874-01	ERS457066	Nukus	Beijing - CAO	2.2.1	Central Asia outbreak	74		6	pre-XDR	R	S315T (agc/aCc)	wt	wt	wt	wt	R	S450L (tcg/tTg)	S450L	R	R	wt	K43R (aag/aGg)	wt	wt	R	R	M306V (atg/Gtg)	wt	wt	S	R	I133T (att/aCt)	wt	S	S	wt	wt	R	wt	-12 c>t	wt	no data	S	wt	S	S	wt	wt	R
9045-05	ERS458026	Nukus	Beijing	2.2.1		8		4		R	S315T (agc/aCc)	wt	wt	wt	wt	R	S450L (tcg/tTg)	S450L	R	R	wt	K88R (aag/aGg)	wt	wt	R	R	M306I (atg/atC)	wt	wt	R	R	2288853_2288856 GAP	wt	R	S	wt	wt	S	wt	wt	wt	S	S	wt	S	S	wt	wt	S
9048-05	ERS457995	Nukus	Beijing - CAO	2.2.1	Central Asia outbreak	27		2		R	S315T (agc/aCc)	wt	wt	wt	wt	R	S450L (tcg/tTg)	S450L	R	R	wt	K43R (aag/aGg)	wt	-116 T/c	R	R	M306I (atg/atA)	wt	wt	S	S	wt	wt	S	S	wt	wt	nonWT	wt	wt	-116 T/c	S	S	wt	R	S	wt	wt	S
9050-05	ERS456779	Nukus	Beijing - CAO	2.2.1	Central Asia outbreak	72		5		R	S315T (agc/aCc)	wt	wt	wt	wt	R	S450L (tcg/tTg)	S450L	R	R	wt	K43R (aag/aGg)	wt	-80 T/G	R	R	M306V (atg/Gtg)	wt	wt	R	R	Q10P (cag/cCg)	wt	S	S	wt	wt	nonWT	wt	wt	-80 T/G	S	S	wt	S	S	wt	wt	S
9052-05	ERS457709	Nukus	Beijing - CAO	2.2.1	Central Asia outbreak	74		6	pre-XDR	R	S315T (agc/aCc)	wt	wt	wt	wt	R	S450L (tcg/tTg)	S450L	R	R	wt	K43R (aag/aGg)	wt	wt	R	R	M306V (atg/Gtg)	wt	wt	R	R	I133T (att/aCt)	wt	S	S	wt	wt	R	wt	-12 c>t	wt	S	S	wt	S	S	wt	wt	S
9053-05	ERS456791	Nukus	Beijing - CAO	2.2.1	Central Asia outbreak	8		7	pre-XDR	R	S315T (agc/aCc)	wt	wt	wt	wt	R	S450L (tcg/tTg)I488V (atc/Gtc)	S450L	R	R	1401 A/G	K43R (aag/aGg)	wt	wt	R	R	L74R (ctg/cGg)D328G (gat/gGt)	wt	wt	R	R	K48E (aag/Gag)	wt	R	S	wt	wt	R	1401 A/G	wt	wt	R	R	1401 A/G	R	R	1401 A/G	wt	R
9054-05	ERS458266	Nukus	URAL	4.2.1		0		1		R	S315T (agc/aCc)	-17 G/T	wt	wt	wt	R	D435V (gac/gTc)	D435V	R	nonWT	1325 A/C	wt	V77A (gtg/gCg)	wt	S	nonWT	T1027T (acg/acA)	wt	wt	S	S	wt	wt	S	S	wt	wt	nonWT	1325 A/C	wt	wt	S	nonWT	1325 A/C	S	nonWT	1325 A/C	wt	S
9059-05	ERS457281	Nukus	Beijing - CAO	2.2.1	Central Asia outbreak	74		6	pre-XDR	R	S315T (agc/aCc)	wt	wt	wt	wt	R	S450L (tcg/tTg)	S450L	R	R	wt	K43R (aag/aGg)	wt	wt	R	R	M306V (atg/Gtg)	wt	wt	R	R	I133T (att/aCt)	wt	S	S	wt	wt	R	wt	-12 c>t	wt	S	S	wt	S	S	wt	wt	S
9060-05	ERS457920	Nukus	Beijing - CAO	2.2.1	Central Asia outbreak	53		5		R	S315T (agc/aCc)	wt	wt	wt	wt	R	S450L (tcg/tTg)	S450L	R	R	wt	K43R (aag/aGg)	wt	-80 T/G	R	R	M306V (atg/Gtg)	wt	wt	R	R	Q10P (cag/cCg)	wt	S	S	wt	wt	nonWT	wt	wt	-80 T/G	S	S	wt	S	S	wt	wt	S
9064-05	ERS458607	Nukus	H37Rv_like	4.8		0		0		R	G297V (ggc/gTc)	wt	wt	wt	wt	R	S450L (tcg/tTg)	S450L	R	nonWT	wt	wt	4408088 GAP	wt	R	nonWT	wt	wt	T652R (acg/aGg)	S	S	wt	wt	S	S	wt	wt	S	wt	wt	wt	S	S	wt	S	S	wt	wt	S
9096-01	ERS456855	Nukus	Beijing - B	2.2.1	Europe/Russian W148 Outbreak	2		2		R	S315T (agc/aCc)	wt	wt	wt	wt	R	S450L (tcg/tTg)L731P (ctg/cCg)	S450L	R	R	wt	K43R (aag/aGg)	wt	wt	R	R	M306I (atg/atA)	wt	wt	S	S	wt	wt	S	S	wt	wt	S	wt	wt	wt	no data	S	wt	S	S	wt	wt	R
9546-01	ERS457953	Nukus	LAM	4.3.3		1		4	pre-XDR	R	S315T (agc/aCc)	wt	wt	wt	wt	R	S450L (tcg/tTg)	S450L	R	R	wt	K43R (aag/aGg)	A161A (gcc/gcG)	wt	S	R	M306I (atg/atC)	wt	wt	S	nonWT	wt	M432T (atg/aCg)	S	S	wt	wt	R	wt	-10 g>a	wt	no data	S	wt	S	S	wt	wt	R
9549-01	ERS458264	Nukus	Beijing - CAO	2.2.1	Central Asia outbreak	92		6	pre-XDR	R	S315T (agc/aCc)	wt	wt	wt	wt	R	S450L (tcg/tTg)	S450L	R	R	wt	K43R (aag/aGg)	wt	wt	R	R	M306V (atg/Gtg)	wt	wt	S	R	I133T (att/aCt)	wt	S	S	wt	wt	R	wt	-12 c>t	wt	no data	S	wt	S	S	wt	wt	R
9553-01	ERS457822	Nukus	LAM	4.3.3		2		4	pre-XDR	R	S315T (agc/aCc)	wt	wt	wt	wt	R	S450L (tcg/tTg)	S450L	R	R	wt	K43R (aag/aGg)	A161A (gcc/gcG)	wt	R	R	M306I (atg/atC)	wt	wt	S	nonWT	wt	M432T (atg/aCg)	S	S	wt	wt	R	wt	-10 g>a	wt	no data	S	wt	S	S	wt	wt	R
9559-01	ERS458018	Nukus	Beijing - CAO	2.2.1	Central Asia outbreak	67		5		R	S315T (agc/aCc)	wt	wt	wt	wt	R	S450L (tcg/tTg)	S450L	R	R	wt	K43R (aag/aGg)	wt	-80 T/G	R	R	M306V (atg/Gtg)	wt	wt	S	R	Q10P (cag/cCg)	wt	S	S	wt	wt	nonWT	wt	wt	-80 T/G	no data	S	wt	S	S	wt	wt	S
9560-01	ERS458430	Nukus	Beijing - B	2.2.1	Europe/Russian W148 Outbreak	1		6	pre-XDR	R	S315T (agc/aCc)	wt	wt	wt	wt	R	S450L (tcg/tTg)	S450L	R	R	1401 A/G	K43R (aag/aGg)	wt	wt	R	R	wt	wt	-12 C/T	R	S	wt	wt	R	S	wt	wt	R	1401 A/G	wt	wt	no data	R	1401 A/G	S	R	1401 A/G	wt	S
9686-04	ERS458650	Nukus	Beijing - CAO	2.2.1	Central Asia outbreak	19		7	pre-XDR	R	S315T (agc/aCc)	wt	wt	wt	wt	R	S450L (tcg/tTg)	S450L	R	R	1401 A/G	K43R (aag/aGg)	wt	wt	S	R	wt	wt	-12 C/T	R	R	-11 A/G	wt	S	S	wt	wt	R	1401 A/G	wt	wt	R	R	1401 A/G	R	R	1401 A/G	wt	S
9688-04	ERS457187	Nukus	Beijing - CAO	2.2.1	Central Asia outbreak	2		5	pre-XDR	R	S315T (agc/aCc)T85A (acc/Gcc)	wt	wt	wt	wt	R	S450L (tcg/tTg)	S450L	R	R	1401 A/g	K43R (aag/aGg)	wt	wt	R	R	M306V (atg/Gtg)	wt	wt	S	S	wt	wt	S	S	wt	wt	R	1401 A/g	wt	wt	R	R	1401 A/g	R	R	1401 A/g	wt	R
9689-04	ERS458645	Nukus	Beijing	2.2.1	Central Asia	0		4	pre-XDR	R	S315T (agc/aCc)	wt	wt	wt	wt	R	S450L (tcg/tTg)E761D (gag/gaC)	S450L	R	R	wt	K43R (aag/aGg)	wt	wt	S	R	M306V (atg/Gtg)	wt	wt	S	R	Q10P (cag/cCg)	wt	S	S	wt	wt	R	wt	-37 g/t	wt	S	S	wt	S	S	wt	wt	S
9690-04	ERS457132	Nukus	Beijing - CAO	2.2.1	Central Asia outbreak	63		5		R	S315T (agc/aCc)	wt	wt	wt	wt	R	S450L (tcg/tTg)	S450L	R	R	wt	K43R (aag/aGg)	wt	-80 T/G	S	R	M306V (atg/Gtg)	wt	wt	R	R	Q10P (cag/cCg)	wt	S	S	wt	wt	nonWT	wt	wt	-80 T/G	S	S	wt	S	S	wt	wt	S
9691-04	ERS457454	Nukus	H37Rv_like	4.8		0		3		R	S315T (agc/aCc)	wt	wt	wt	wt	R	H445D (cac/Gac)	H445D	R	nonWT	wt	wt	S149R (agc/Cgc)	wt	R	R	M306V (atg/Gtg)	wt	wt	R	R	Q10P (cag/cCg)	wt	S	S	wt	wt	S	wt	wt	wt	S	S	wt	S	S	wt	wt	R
9694-04	ERS457398	Nukus	Beijing	2.2.1	Central Asia	0		2		R	G699V (ggg/gTg)	wt	wt	wt	wt	R	S450L (tcg/tTg)	S450L	R	R	wt	K43R (aag/aGg)	wt	wt	S	S	wt	wt	wt	S	R	L182S (ttg/tCg)	wt	S	S	wt	wt	S	wt	wt	wt	S	S	wt	S	S	wt	wt	S
9700-04	ERS458146	Nukus	Beijing - B	2.2.1	Europe/Russian W148 Outbreak	3		4	pre-XDR	R	S315T (agc/aCc)	wt	wt	wt	wt	R	T400A (acc/Gcc)S450L (tcg/tTg)	T400A S450L	R	R	wt	K43R (aag/aGg)	wt	wt	S	R	Q497R (cag/cGg)	wt	wt	S	S	wt	wt	S	S	wt	wt	R	wt	-10 g>a	wt	S	S	wt	S	S	wt	wt	S
9702-04	ERS456887	Nukus	Beijing - CAO	2.2.1	Central Asia outbreak	8		6	pre-XDR	R	S315T (agc/aCc)	wt	wt	wt	wt	R	S450L (tcg/tTg)I488V (atc/Gtc)	S450L	R	R	1401 A/g	K43R (aag/aGg)	wt	wt	R	R	L74R (ctg/cGg)D328G (gat/gGt)	wt	wt	S	S	wt	wt	S	S	wt	wt	R	1401 A/g	wt	wt	R	R	1401 A/g	R	R	1401 A/g	wt	S
9703-04	ERS457486	Nukus	H37Rv_like	4.8		0		1		R	S481L (tcg/tTg)	wt	wt	wt	wt	R	D435V (gac/gTc)	D435V	R	nonWT	wt	wt	4408088 GAP	wt	S	R	G406A (ggc/gCc)	M234L (atg/Ctg)	wt	S	S	wt	wt	S	S	wt	wt	S	wt	wt	wt	S	S	wt	S	S	wt	wt	S
9825-01	ERS457463	Nukus	Beijing - B	2.2.1	Europe/Russian W148 Outbreak	0		3		R	S315T (agc/aCc)	wt	wt	wt	wt	R	S450L (tcg/tTg)	S450L	R	R	wt	K43R (aag/aGg)	wt	wt	R	R	G406D (ggc/gAc)	wt	wt	R	S	wt	wt	S	S	wt	wt	S	wt	wt	wt	no data	S	wt	S	S	wt	wt	R
9828-01	ERS457815	Nukus	Beijing	2.2.1	Central Asia	0		2	pre-XDR	R	S315T (agc/aCc)	wt	wt	wt	wt	R	S450L (tcg/tTg)	S450L	R	R	wt	K43R (aag/aGg)	wt	wt	R	nonWT	wt	wt	H665H (cac/caT)	S	S	wt	wt	S	S	wt	wt	R	wt	-10 g>a	wt	no data	S	wt	S	S	wt	wt	R
9965-05	ERS457172	Nukus	Beijing - CAO	2.2.1	Central Asia outbreak	80		6	pre-XDR	R	S315T (agc/aCc)	wt	wt	wt	wt	R	S450L (tcg/tTg)	S450L	R	R	wt	K43R (aag/aGg)	wt	wt	R	R	M306V (atg/Gtg)	wt	wt	S	R	I133T (att/aCt)	wt	S	S	wt	wt	R	wt	-12 c>t	wt	S	S	wt	S	S	wt	wt	S
9966-05	ERS457240	Nukus	Beijing - CAO	2.2.1	Central Asia outbreak	32		3		R	S315T (agc/aCc)	wt	wt	wt	wt	R	S450L (tcg/tTg)	S450L	R	R	wt	K43R (aag/aGg)	wt	wt	R	R	M306I (atg/atA)	wt	wt	R	R	Q141P (cag/cCg)	wt	S	S	wt	wt	S	wt	wt	wt	S	S	wt	S	S	wt	wt	S
9972-05	ERS458053	Nukus	Beijing - CAO	2.2.1	Central Asia outbreak	63		5		R	S315T (agc/aCc)	wt	wt	wt	wt	R	S450L (tcg/tTg)	S450L	R	R	wt	K43R (aag/aGg)	wt	-80 T/G	R	R	M306V (atg/Gtg)	wt	wt	R	R	Q10P (cag/cCg)	wt	S	S	wt	wt	nonWT	wt	wt	-80 T/G	S	S	wt	S	S	wt	wt	S
9973-05	ERS456891	Nukus	Beijing - CAO	2.2.1	Central Asia outbreak	74		6	pre-XDR	R	S315T (agc/aCc)	wt	wt	wt	wt	R	S450L (tcg/tTg)	S450L	R	R	wt	K43R (aag/aGg)	wt	wt	R	R	M306V (atg/Gtg)	wt	wt	R	R	I133T (att/aCt)	wt	S	S	wt	wt	R	wt	-12 c>t	wt	S	S	wt	S	S	wt	wt	S
9974-05	ERS457531	Nukus	Beijing - CAO	2.2.1	Central Asia outbreak	23		2		R	S315T (agc/aCc)	wt	wt	wt	wt	R	S450L (tcg/tTg)	S450L	R	R	wt	K43R (aag/aGg)	wt	-116 T/C	R	R	M306I (atg/atA)	wt	wt	R	S	wt	wt	S	S	wt	wt	nonWT	wt	wt	-116 T/C	S	S	wt	S	S	wt	wt	S
9975-05	ERS458413	Nukus	Beijing - CAO	2.2.1	Central Asia outbreak	28		3		R	S315T (agc/aCc)	wt	wt	wt	wt	R	S450L (tcg/tTg)	S450L	R	R	wt	K43R (aag/aGg)	wt	wt	R	R	M306V (atg/Gtg)	wt	wt	R	S	wt	wt	S	S	wt	wt	S	wt	wt	wt	R	S	wt	R	S	wt	wt	S
9976-05	ERS458416	Nukus	Beijing - CAO	2.2.1	Central Asia outbreak	23		6	pre-XDR	R	S315T (agc/aCc)	wt	wt	wt	wt	R	S450L (tcg/tTg)	S450L	R	R	1401 A/G	K43R (aag/aGg)	wt	wt	R	R	M306I (atg/atA)	wt	wt	S	R	S65P (tcc/Ccc)	wt	S	S	wt	wt	R	1401 A/G	wt	wt	R	R	1401 A/G	R	R	1401 A/G	wt	R
9977-05	ERS458104	Nukus	Beijing - CAO	2.2.1	Central Asia outbreak	60		6	pre-XDR	R	S315T (agc/aCc)	-8 T/C	wt	wt	wt	R	S450L (tcg/tTg)	S450L	R	R	wt	K43R (aag/aGg)	wt	-80 T/G	R	R	M306V (atg/Gtg)	wt	wt	R	R	Q10P (cag/cCg)	wt	S	S	wt	wt	R	wt	-10 g>a	-80 T/G	S	S	wt	S	S	wt	wt	R
9978-05	ERS457469	Nukus	Beijing - CAO	2.2.1	Central Asia outbreak	35		5		R	S315T (agc/aCc)	wt	wt	wt	wt	R	S450L (tcg/tTg)	S450L	R	R	wt	K43R (aag/aGg)	wt	-80 T/G	R	R	M306V (atg/Gtg)	wt	wt	R	R	Q10P (cag/cCg)	wt	S	S	wt	wt	nonWT	wt	wt	-80 T/G	S	S	wt	S	S	wt	wt	S
9979-05	ERS458297	Nukus	Beijing	2.2.1	Central Asia	0		4	pre-XDR	R	S315N (agc/aAc)	wt	wt	wt	wt	R	T400A (acc/Gcc)Q432P (caa/cCa)	T400A Q432P	R	R	1401 A/G	K43R (aag/aGg)	wt	wt	S	nonWT	G603R (ggg/Agg)	wt	wt	R	S	wt	wt	S	S	wt	wt	R	1401 A/G	wt	wt	R	R	1401 A/G	R	R	1401 A/G	wt	S
9980-05	ERS457135	Nukus	Beijing - CAO	2.2.1	Central Asia outbreak	63		5		R	S315T (agc/aCc)	wt	wt	wt	wt	R	S450L (tcg/tTg)	S450L	R	R	wt	K43R (aag/aGg)	wt	-80 T/G	R	R	M306V (atg/Gtg)	wt	wt	R	R	Q10P (cag/cCg)	wt	S	S	wt	wt	nonWT	wt	wt	-80 T/G	S	S	wt	S	S	wt	wt	S
9981-05	ERS458171	Nukus	Beijing - CAO	2.2.1	Central Asia outbreak	2		3		R	S315T (agc/aCc)T85A (acc/Gcc)	wt	wt	wt	wt	R	S450L (tcg/tTg)	S450L	R	R	wt	K43R (aag/aGg)	wt	wt	R	R	M306V (atg/Gtg)	wt	wt	R	R	promotor deletion	wt	S	S	wt	wt	S	wt	wt	wt	S	S	wt	S	S	wt	wt	S
9982-05	ERS457338	Nukus	Beijing - CAO	2.2.1	Central Asia outbreak	81		5		R	S315T (agc/aCc)	wt	wt	wt	wt	R	S450L (tcg/tTg)	S450L	R	R	wt	K43R (aag/aGg)	wt	-80 T/G	R	R	M306V (atg/Gtg)	wt	wt	R	R	Q10P (cag/cCg)	wt	S	S	wt	wt	nonWT	wt	wt	-80 T/G	S	S	wt	S	S	wt	wt	S
0484C	ERR133868	Samara	Beijing - A	2.2.1	Central Asia		51	5	pre-XDR	R	S315T (agc/aCc)	wt	wt	wt	wt	R	S450L (tcg/tTg)E761D (gag/gaC)	S450L	R	R	517 C/T	wt	wt	wt	S	R	D354A (gac/gCc)	wt	wt	S	R	I6L (atc/Ctc)	wt	S	S	wt	wt	R	517 C/T	-37 g>t	wt	S	S	517 C/T	S	S	517 C/T	wt	S
0669D	ERR133902	Samara	Beijing - A	2.2.1	Central Asia		128	5	pre-XDR	R	S315T (agc/aCc)	wt	wt	wt	wt	R	S450L (tcg/tTg)E761D (gag/gaC)	S450L	R	R	517 C/T	wt	wt	wt	S	R	D354A (gac/gCc)	wt	wt	S	R	I6L (atc/Ctc)	wt	S	S	wt	wt	R	517 C/T	-37 g>t	wt	S	S	517 C/T	S	S	517 C/T	wt	R
1233R	ERR137204	Samara	Beijing - A	2.2.1	Central Asia		11	6	pre-XDR	R	S315T (agc/aCc)	wt	wt	wt	wt	R	S450L (tcg/tTg)E761D (gag/gaC)	S450L	R	R	517 C/T	wt	wt	wt	R	R	D354A (gac/gCc)	wt	wt	R	R	I6L (atc/Ctc)	wt	R	S	wt	wt	R	517 C/T	-37 g>t	wt	S	S	517 C/T	S	S	517 C/T	wt	R
0292T	ERR234590	Samara	Beijing - A	2.2.1	Central Asia		96	6	XDR	R	S315T (agc/aCc)	wt	wt	wt	wt	R	S450L (tcg/tTg)E761D (gag/gaC)	S450L	R	R	517 C/T	wt	wt	wt	R	R	D354A (gac/gCc)	wt	wt	S	R	I6L (atc/Ctc)	wt	S	R	wt	A90V (gcg/gTg)	R	517 C/T	-37 g>t	wt	S	S	517 C/T	S	S	517 C/T	wt	S
1860Y	ERR144575	Samara	Beijing - A	2.2.1	Central Asia		122	5	pre-XDR	R	S315T (agc/aCc)	wt	wt	wt	wt	R	S450L (tcg/tTg)E761D (gag/gaC)	S450L	R	R	517 C/T	wt	wt	wt	S	R	D354A (gac/gCc)	G1030A (ggt/gCt)	wt	S	R	I6L (atc/Ctc)	wt	S	S	wt	wt	R	517 C/T	-37 g>t	wt	S	S	517 C/T	S	S	517 C/T	wt	S
0283J	ERR234574	Samara	Beijing - A	2.2.1	Central Asia		156	5	pre-XDR	R	S315T (agc/aCc)	wt	wt	wt	wt	R	S450L (tcg/tTg)E761D (gag/gaC)	S450L	R	R	517 C/T	wt	wt	wt	S	R	D354A (gac/gCc)	wt	wt	S	R	I6L (atc/Ctc)	wt	S	S	wt	wt	R	517 C/T	-37 g>t	wt	S	S	517 C/T	S	S	517 C/T	wt	S
2073E	ERR144633	Samara	Beijing - A	2.2.1	Central Asia		160	5	pre-XDR	R	S315T (agc/aCc)	wt	wt	wt	wt	R	S450L (tcg/tTg)E761D (gag/gaC)	S450L	R	R	517 C/T	wt	wt	wt	R	R	D354A (gac/gCc)	wt	wt	S	R	I6L (atc/Ctc)	wt	S	S	wt	wt	R	517 C/T	-37 g>t	wt	S	S	517 C/T	S	S	517 C/T	wt	S
2072D	ERR144632	Samara	Beijing - A	2.2.1	Central Asia		142	5	pre-XDR	R	S315T (agc/aCc)	wt	wt	wt	wt	R	S450L (tcg/tTg)E761D (gag/gaC)	S450L	R	R	517 C/T	wt	wt	wt	R	R	D354A (gac/gCc)	wt	wt	S	R	I6L (atc/Ctc)	wt	S	S	wt	wt	R	517 C/T	-37 g>t	wt	R	S	517 C/T	S	S	517 C/T	wt	S
2011M	ERR144611	Samara	Beijing - A	2.2.1	Central Asia		0	6	XDR	R	S315T (agc/aCc)	wt	wt	wt	wt	R	S450L (tcg/tTg)E761D (gag/gaC)	S450L	S	R	517 C/T	wt	wt	wt	S	R	D354A (gac/gCc)	wt	wt	S	R	I6L (atc/Ctc)	wt	R	R	wt	D94Y (gac/Tac)	R	517 C/T	-37 g>t	wt	S	S	517 C/T	S	S	517 C/T	wt	S
0145J	ERR158613	Samara	Beijing - A	2.2.1	Central Asia		128	5	pre-XDR	R	S315T (agc/aCc)	wt	wt	wt	wt	R	S450L (tcg/tTg)E761D (gag/gaC)	S450L	R	R	517 C/T	wt	wt	wt	R	R	D354A (gac/gCc)	wt	wt	S	R	I6L (atc/Ctc)	wt	S	S	wt	wt	R	517 C/T	-37 g>t	wt	S	S	517 C/T	S	S	517 C/T	wt	S
0967C	ERR108473	Samara	Beijing - A	2.2.1	Central Asia		51	5	pre-XDR	R	S315T (agc/aCc)	wt	wt	wt	wt	R	S450L (tcg/tTg)E761D (gag/gaC)	S450L	R	R	517 C/T	wt	wt	wt	S	R	D354A (gac/gCc)	wt	wt	S	R	I6L (atc/Ctc)	wt	R	S	wt	wt	R	517 C/T	-37 g>t	wt	S	S	517 C/T	S	S	517 C/T	wt	S
0590S	ERR133889	Samara	Beijing - A	2.2.1	Central Asia		19	5	pre-XDR	R	S315T (agc/aCc)	wt	wt	wt	wt	R	S450L (tcg/tTg)E761D (gag/gaC)	S450L	R	R	517 C/T	wt	wt	wt	R	R	D354A (gac/gCc)	wt	wt	S	R	I6L (atc/Ctc)	wt	S	S	wt	wt	R	517 C/T	-37 g>t	wt	S	S	517 C/T	S	S	517 C/T	wt	S
2491J	ERR229921	Samara	Beijing - A	2.2.1	Central Asia		144	5	pre-XDR	R	S315T (agc/aCc)	wt	wt	wt	wt	R	L42F (ctt/Ttt)S450L (tcg/tTg)E761D (gag/gaC)	S450L	R	R	517 C/T	wt	wt	wt	R	R	D354A (gac/gCc)	wt	wt	S	R	I6L (atc/Ctc)	wt	S	S	wt	wt	R	517 C/T	-37 g>t	wt	S	S	517 C/T	S	S	517 C/T	wt	R
1705E	ERR137262	Samara	Beijing - A	2.2.1	Central Asia		69	5	pre-XDR	R	S315T (agc/aCc)	wt	wt	wt	wt	R	S450L (tcg/tTg)E761D (gag/gaC)	S450L	R	R	517 C/T	wt	wt	wt	R	R	D354A (gac/gCc)	wt	wt	S	R	I6L (atc/Ctc)	wt	S	S	wt	wt	R	517 C/T	-37 g>t	wt	R	S	517 C/T	R	S	517 C/T	wt	S
0609N	ERR133895	Samara	Beijing - A	2.2.1	Central Asia		12	5	pre-XDR	R	S315T (agc/aCc)	wt	wt	wt	wt	R	S450L (tcg/tTg)E761D (gag/gaC)	S450L	R	R	517 C/T	wt	wt	wt	S	R	D354A (gac/gCc)	wt	wt	S	R	I6L (atc/Ctc)	wt	S	S	wt	wt	R	517 C/T	-37 g>t	wt	S	S	517 C/T	R	S	517 C/T	wt	R
2128P	ERR158586	Samara	Beijing - A	2.2.1	Central Asia		12	5	pre-XDR	R	S315T (agc/aCc)	wt	wt	wt	wt	R	S450L (tcg/tTg)E761D (gag/gaC)	S450L	R	R	517 C/T	wt	wt	wt	R	R	D354A (gac/gCc)	wt	wt	S	R	I6L (atc/Ctc)	wt	S	S	wt	wt	R	517 C/T	-37 g>t	wt	S	S	517 C/T	S	S	517 C/T	wt	R
0406S	ERR067742	Samara	Beijing - A	2.2.1	Central Asia		97	5	pre-XDR	R	S315T (agc/aCc)	wt	wt	wt	wt	R	S450L (tcg/tTg)E761D (gag/gaC)	S450L	R	R	517 C/T	wt	wt	wt	S	R	D354A (gac/gCc)	wt	wt	S	R	I6L (atc/Ctc)	wt	S	S	wt	wt	R	517 C/T	-37 g>t	wt	S	S	517 C/T	S	S	517 C/T	wt	no data
1731H	ERR137269	Samara	Beijing - A	2.2.1	Central Asia		70	5	pre-XDR	R	S315T (agc/aCc)	wt	wt	wt	wt	R	S450L (tcg/tTg)E761D (gag/gaC)	S450L	R	R	517 C/T	wt	wt	wt	S	R	D354A (gac/gCc)	wt	wt	S	R	I6L (atc/Ctc)	wt	S	S	wt	wt	R	517 C/T	-37 g>t	wt	S	S	517 C/T	S	S	517 C/T	wt	S
2311N	ERR228020	Samara	Beijing - A	2.2.1	Central Asia		128	5	pre-XDR	R	S315T (agc/aCc)	wt	wt	wt	wt	R	S450L (tcg/tTg)E761D (gag/gaC)	S450L	R	R	517 C/T	wt	wt	wt	R	R	D354A (gac/gCc)	wt	wt	S	R	I6L (atc/Ctc)	wt	S	S	wt	wt	R	517 C/T	-37 g>t	wt	S	S	517 C/T	S	S	517 C/T	wt	S
0512H	ERR067762	Samara	Beijing - A	2.2.1	Central Asia		128	5	pre-XDR	R	S315T (agc/aCc)	wt	wt	wt	wt	R	S450L (tcg/tTg)E761D (gag/gaC)	S450L	S	R	517 C/T	wt	wt	wt	S	R	D354A (gac/gCc)	wt	wt	S	R	I6L (atc/Ctc)	wt	R	S	wt	wt	R	517 C/T	-37 g>t	wt	S	S	517 C/T	R	S	517 C/T	wt	S
0658R	ERR234570	Samara	Beijing - A	2.2.1	Central Asia		128	5	pre-XDR	R	S315T (agc/aCc)	wt	wt	wt	wt	R	S450L (tcg/tTg)E761D (gag/gaC)	S450L	R	R	517 C/T	wt	wt	wt	S	R	D354A (gac/gCc)	wt	wt	S	R	I6L (atc/Ctc)	wt	S	S	wt	wt	R	517 C/T	-37 g>t	wt	S	S	517 C/T	S	S	517 C/T	wt	R
0126N	ERR133806	Samara	Beijing - A	2.2.1	Central Asia		89	5	pre-XDR	R	S315T (agc/aCc)	wt	wt	wt	wt	R	S450L (tcg/tTg)E761D (gag/gaC)	S450L	R	R	517 C/T	wt	wt	wt	S	R	D354A (gac/gCc)	wt	wt	S	R	I6L (atc/Ctc)	wt	S	S	wt	wt	R	517 C/T	-37 g>t	wt	S	S	517 C/T	S	S	517 C/T	wt	S
0076J	ERR234565	Samara	Beijing - A	2.2.1	Central Asia		122	5	pre-XDR	R	S315T (agc/aCc)	wt	wt	wt	wt	R	S450L (tcg/tTg)E761D (gag/gaC)	S450L	R	R	517 C/T	wt	wt	wt	S	R	D354A (gac/gCc)D496N (gac/Aac)	wt	wt	S	R	I6L (atc/Ctc)	wt	R	S	wt	wt	R	517 C/T	-37 g>t	wt	S	S	517 C/T	S	S	517 C/T	wt	S
0338T	ERR234622	Samara	Beijing - A	2.2.1	Central Asia		150	5	pre-XDR	R	S315T (agc/aCc)	wt	wt	wt	wt	R	S450L (tcg/tTg)E761D (gag/gaC)	S450L	R	R	517 C/T	wt	wt	wt	R	R	D354A (gac/gCc)	wt	wt	R	R	I6L (atc/Ctc)	wt	R	S	wt	wt	R	517 C/T	-37 g>t	wt	R	S	517 C/T	R	S	517 C/T	wt	S
0031K	ERR158611	Samara	Beijing - A	2.2.1	Central Asia		150	5	pre-XDR	R	S315T (agc/aCc)	wt	wt	wt	wt	R	S450L (tcg/tTg)E761D (gag/gaC)	S450L	R	R	517 C/T	wt	wt	wt	R	R	D354A (gac/gCc)	wt	wt	S	R	I6L (atc/Ctc)	wt	S	S	wt	wt	R	517 C/T	-37 g>t	wt	S	S	517 C/T	S	S	517 C/T	wt	R
0495P	ERR234576	Samara	Beijing - A	2.2.1	Central Asia		89	6	XDR	R	S315T (agc/aCc)	wt	wt	wt	wt	R	S450L (tcg/tTg)E761D (gag/gaC)	S450L	R	R	517 C/T	wt	wt	wt	R	R	D354A (gac/gCc)	wt	wt	S	R	I6L (atc/Ctc)	wt	R	R	wt	D94G (gac/gGc)	R	517 C/T	-37 g>t	wt	S	S	517 C/T	S	S	517 C/T	wt	R
1596L	ERR108436	Samara	Beijing - A	2.2.1	Central Asia		136	5	pre-XDR	R	S315T (agc/aCc)	wt	wt	wt	wt	R	S450L (tcg/tTg)E761D (gag/gaC)	S450L	R	R	517 C/T	wt	wt	wt	R	R	D354A (gac/gCc)	wt	wt	S	R	I6L (atc/Ctc)	wt	S	S	wt	wt	R	517 C/T	-37 g>t	wt	S	S	517 C/T	S	S	517 C/T	wt	S
0570W	ERR133886	Samara	Beijing - A	2.2.1	Central Asia		150	5	pre-XDR	R	S315T (agc/aCc)	wt	wt	wt	wt	R	S450L (tcg/tTg)E761D (gag/gaC)	S450L	R	R	517 C/T	wt	wt	wt	S	R	D354A (gac/gCc)	wt	4243201 GAP	S	R	I6L (atc/Ctc)	wt	S	S	wt	wt	R	517 C/T	-37 g>t	wt	S	S	517 C/T	S	S	517 C/T	wt	S
2508C	ERR229946	Samara	Beijing - A	2.2.1	Central Asia		150	5	pre-XDR	R	S315T (agc/aCc)	wt	wt	wt	wt	R	S450L (tcg/tTg)E761D (gag/gaC)	S450L	R	R	517 C/T	wt	wt	wt	R	R	D354A (gac/gCc)	wt	4243201 GAP	S	R	I6L (atc/Ctc)	wt	S	S	wt	wt	R	517 C/T	-37 g>t	wt	S	S	517 C/T	S	S	517 C/T	wt	R
1917K	ERR144597	Samara	Beijing - A	2.2.1	Central Asia		136	5	pre-XDR	R	S315T (agc/aCc)	wt	wt	wt	wt	R	S450L (tcg/tTg)E761D (gag/gaC)	S450L	R	R	517 C/T	wt	wt	wt	S	R	D354A (gac/gCc)	wt	wt	S	R	I6L (atc/Ctc)	wt	S	S	wt	wt	R	517 C/T	-37 g>t	wt	S	S	517 C/T	S	S	517 C/T	wt	R
1346P	ERR117470	Samara	Beijing - A	2.2.1	Central Asia		92	5	pre-XDR	R	S315T (agc/aCc)	wt	wt	wt	wt	R	S450L (tcg/tTg)E761D (gag/gaC)	S450L	R	R	517 C/T	wt	wt	wt	R	R	D354A (gac/gCc)	wt	wt	S	R	I6L (atc/Ctc)	wt	S	S	wt	wt	R	517 C/T	-37 g>t	wt	S	S	517 C/T	S	S	517 C/T	wt	S
1901S	ERR144593	Samara	Beijing - A	2.2.1	Central Asia		104	6	XDR	R	S315T (agc/aCc)	wt	wt	wt	wt	R	S450L (tcg/tTg)E761D (gag/gaC)	S450L	R	R	517 C/T	wt	wt	wt	S	R	D354A (gac/gCc)	wt	wt	S	R	I6L (atc/Ctc)	wt	R	R	wt	D94G (gac/gGc)	R	517 C/T	-37 g>t	wt	S	S	517 C/T	S	S	517 C/T	wt	S
0571X	ERR067765	Samara	Beijing - A	2.2.1	Central Asia		104	5	pre-XDR	R	S315T (agc/aCc)	wt	wt	wt	wt	R	S450L (tcg/tTg)E761D (gag/gaC)	S450L	R	R	517 C/T	wt	wt	wt	S	R	D354A (gac/gCc)	wt	wt	S	R	I6L (atc/Ctc)	wt	S	S	wt	wt	R	517 C/T	-37 g>t	wt	S	S	517 C/T	S	S	517 C/T	wt	S
0475S	ERR067754	Samara	Beijing - A	2.2.1	Central Asia		150	5	pre-XDR	R	S315T (agc/aCc)	wt	wt	wt	wt	R	S450L (tcg/tTg)E761D (gag/gaC)	S450L	R	R	517 C/T	wt	wt	wt	S	R	D354A (gac/gCc)	wt	wt	S	R	I6L (atc/Ctc)	wt	R	S	wt	wt	R	517 C/T	-37 g>t	wt	R	S	517 C/T	R	S	517 C/T	wt	S
2549X	ERR234666	Samara	Beijing - A	2.2.1	Central Asia		19	5	pre-XDR	R	S315T (agc/aCc)	wt	wt	wt	wt	R	S450L (tcg/tTg)E761D (gag/gaC)	S450L	R	R	517 C/T	wt	wt	wt	S	R	D354A (gac/gCc)	wt	wt	S	R	I6L (atc/Ctc)	wt	S	S	wt	wt	R	517 C/T	-37 g>t	wt	S	S	517 C/T	S	S	517 C/T	wt	S
0897B	ERR108458	Samara	Beijing - A	2.2.1	Central Asia		110	5	pre-XDR	R	S315T (agc/aCc)	wt	wt	wt	wt	R	S450L (tcg/tTg)E761D (gag/gaC)	S450L	R	R	517 C/T	wt	wt	wt	S	R	D354A (gac/gCc)	wt	wt	S	R	I6L (atc/Ctc)	wt	S	S	wt	wt	R	517 C/T	-37 g>t	wt	S	S	517 C/T	S	S	517 C/T	wt	S
0638V	ERR234609	Samara	Beijing - A	2.2.1	Central Asia		96	5	pre-XDR	R	S315T (agc/aCc)	wt	wt	wt	wt	R	S450L (tcg/tTg)E761D (gag/gaC)	S450L	R	R	517 C/T	wt	wt	wt	R	R	D354A (gac/gCc)	wt	wt	S	R	I6L (atc/Ctc)	wt	S	S	wt	wt	R	517 C/T	-37 g>t	wt	S	S	517 C/T	S	S	517 C/T	wt	S
2639V	ERR234698	Samara	Beijing - A	2.2.1	Central Asia		160	5	pre-XDR	R	S315T (agc/aCc)	wt	wt	wt	wt	R	S450L (tcg/tTg)E761D (gag/gaC)	S450L	R	R	517 C/T	wt	wt	wt	S	R	D354A (gac/gCc)	wt	wt	S	R	I6L (atc/Ctc)	wt	S	S	wt	wt	R	517 C/T	-37 g>t	wt	S	S	517 C/T	S	S	517 C/T	wt	S
0345B	ERR067587	Samara	Beijing - A	2.2.1	Central Asia		160	5	pre-XDR	R	S315T (agc/aCc)	wt	wt	wt	wt	R	S450L (tcg/tTg)E761D (gag/gaC)	S450L	R	R	517 C/T	wt	wt	wt	S	R	D354A (gac/gCc)	wt	wt	S	R	I6L (atc/Ctc)	wt	R	S	wt	wt	R	517 C/T	-37 g>t	wt	S	S	517 C/T	S	S	517 C/T	wt	S
2335P	ERR228061	Samara	Beijing - A	2.2.1	Central Asia		51	5	pre-XDR	R	S315T (agc/aCc)	wt	wt	wt	wt	R	S450L (tcg/tTg)E761D (gag/gaC)	S450L	R	R	517 C/T	wt	wt	wt	R	R	D354A (gac/gCc)	wt	wt	S	R	I6L (atc/Ctc)	wt	S	S	wt	wt	R	517 C/T	-37 g>t	wt	S	S	517 C/T	S	S	517 C/T	wt	S
2089X	ERR158576	Samara	Beijing - A	2.2.1	Central Asia		156	5	pre-XDR	R	S315T (agc/aCc)	wt	wt	wt	wt	R	S450L (tcg/tTg)E761D (gag/gaC)	S450L	R	R	517 C/T	wt	wt	wt	R	R	D354A (gac/gCc)	wt	wt	S	R	I6L (atc/Ctc)	wt	S	S	wt	wt	R	517 C/T	-37 g>t	wt	S	S	517 C/T	S	S	517 C/T	wt	S
2127N	ERR158585	Samara	Beijing - A	2.2.1	Central Asia		2	6	XDR	R	S315T (agc/aCc)	wt	wt	wt	wt	R	S450L (tcg/tTg)E761D (gag/gaC)	S450L	R	R	517 C/T	wt	wt	wt	R	R	D354A (gac/gCc)	wt	wt	S	R	I6L (atc/Ctc)	wt	R	R	wt	D94G (gac/gGc)	R	517 C/T	-37 g>t	wt	R	S	517 C/T	R	S	517 C/T	wt	R
2352H	ERR229924	Samara	Beijing - A	2.2.1	Central Asia		142	5	pre-XDR	R	S315T (agc/aCc)	wt	wt	wt	wt	R	S450L (tcg/tTg)E761D (gag/gaC)	S450L	R	R	517 C/T	wt	wt	wt	R	R	D354A (gac/gCc)	wt	wt	S	R	I6L (atc/Ctc)	wt	S	S	wt	wt	R	517 C/T	-37 g>t	wt	S	S	517 C/T	S	S	517 C/T	wt	S
0826Z	ERR133953	Samara	Beijing - A	2.2.1	Central Asia		51	5	pre-XDR	R	S315T (agc/aCc)	wt	wt	wt	wt	R	S450L (tcg/tTg)E761D (gag/gaC)	S450L	R	R	517 C/T	wt	wt	wt	R	R	D354A (gac/gCc)	wt	wt	S	R	I6L (atc/Ctc)	wt	S	S	wt	wt	R	517 C/T	-37 g>t	wt	S	S	517 C/T	S	S	517 C/T	wt	R
1030W	ERR108489	Samara	Beijing - A	2.2.1	Central Asia		96	5	pre-XDR	R	S315T (agc/aCc)	wt	wt	wt	wt	R	S450L (tcg/tTg)E761D (gag/gaC)	S450L	R	R	517 C/T	wt	wt	wt	S	R	D354A (gac/gCc)	wt	wt	S	R	I6L (atc/Ctc)	wt	S	S	wt	wt	R	517 C/T	-37 g>t	wt	S	S	517 C/T	S	S	517 C/T	wt	S
1723Z	ERR117468	Samara	Beijing - A	2.2.1	Central Asia		142	5	pre-XDR	R	S315T (agc/aCc)	wt	wt	wt	wt	R	S450L (tcg/tTg)E761D (gag/gaC)	S450L	R	R	517 C/T	wt	wt	wt	S	R	D354A (gac/gCc)	wt	wt	S	R	I6L (atc/Ctc)	wt	S	S	wt	wt	R	517 C/T	-37 g>t	wt	S	S	517 C/T	S	S	517 C/T	wt	S
0696H	ERR133906	Samara	Beijing - A	2.2.1	Central Asia		128	5	pre-XDR	R	S315T (agc/aCc)	wt	wt	wt	wt	R	S450L (tcg/tTg)E761D (gag/gaC)	S450L	R	R	517 C/T	wt	wt	wt	R	R	D354A (gac/gCc)	wt	wt	R	R	I6L (atc/Ctc)	wt	R	S	wt	wt	R	517 C/T	-37 g>t	wt	R	S	517 C/T	R	S	517 C/T	wt	S
0649G	ERR234641	Samara	Beijing - A	2.2.1	Central Asia		155	6	XDR	R	S315T (agc/aCc)	wt	wt	wt	wt	R	S450L (tcg/tTg)E761D (gag/gaC)	S450L	R	R	517 C/T	wt	wt	wt	S	R	D354A (gac/gCc)	wt	wt	S	R	I6L (atc/Ctc)	wt	R	R	wt	D94Y (gac/Tac)	R	517 C/T	-37 g>t	wt	S	S	517 C/T	R	S	517 C/T	wt	S
2215J	ERR228064	Samara	Beijing - A	2.2.1	Central Asia		128	5	pre-XDR	R	S315T (agc/aCc)	wt	wt	wt	wt	R	S450L (tcg/tTg)E761D (gag/gaC)	S450L	S	R	517 C/T	wt	wt	wt	S	R	D354A (gac/gCc)	wt	wt	S	R	I6L (atc/Ctc)	wt	S	S	wt	wt	R	517 C/T	-37 g>t	wt	S	S	517 C/T	S	S	517 C/T	wt	S
1755J	ERR137281	Samara	Beijing - A	2.2.1	Central Asia		128	5	pre-XDR	R	S315T (agc/aCc)	wt	wt	wt	wt	R	S450L (tcg/tTg)E761D (gag/gaC)	S450L	R	R	517 C/T	wt	wt	wt	S	R	D354A (gac/gCc)	wt	wt	S	R	I6L (atc/Ctc)	wt	S	S	wt	wt	R	517 C/T	-37 g>t	wt	S	S	517 C/T	S	S	517 C/T	wt	S
0255D	ERR133826	Samara	Beijing - A	2.2.1	Central Asia		128	5	pre-XDR	R	S315T (agc/aCc)	wt	wt	wt	wt	R	S450L (tcg/tTg)E761D (gag/gaC)	S450L	R	R	517 C/T	wt	wt	wt	R	R	D354A (gac/gCc)	wt	wt	S	R	I6L (atc/Ctc)	wt	S	S	wt	wt	R	517 C/T	-37 g>t	wt	R	S	517 C/T	R	S	517 C/T	wt	S
0647E	ERR234633	Samara	Beijing - A	2.2.1	Central Asia		128	6	XDR	R	S315T (agc/aCc)	wt	wt	wt	wt	R	S450L (tcg/tTg)E761D (gag/gaC)	S450L	R	R	517 C/T	wt	wt	wt	R	R	M306V (atg/Gtg)D354A (gac/gCc)	wt	wt	S	R	I6L (atc/Ctc)	wt	R	R	wt	S91P (tcg/Ccg)	R	517 C/T	-37 g>t	wt	S	S	517 C/T	S	S	517 C/T	wt	R
0508D	ERR067758	Samara	Beijing - A	2.2.1	Central Asia		110	5	pre-XDR	R	S315T (agc/aCc)	wt	wt	wt	wt	R	S450L (tcg/tTg)E761D (gag/gaC)	S450L	R	R	517 C/T	wt	wt	wt	R	R	M306V (atg/Gtg)D354A (gac/gCc)	wt	wt	S	R	I6L (atc/Ctc)	wt	no data	S	wt	wt	R	517 C/T	-37 g>t	wt	no data	S	517 C/T	no data	S	517 C/T	wt	no data
2385T	ERR229918	Samara	Beijing - A	2.2.1	Central Asia		128	5	pre-XDR	R	S315T (agc/aCc)	wt	wt	wt	wt	R	S450L (tcg/tTg)E761D (gag/gaC)	S450L	R	R	517 C/T	wt	wt	wt	R	R	D354A (gac/gCc)	wt	wt	S	R	I6L (atc/Ctc)	wt	S	S	wt	wt	R	517 C/T	-37 g>t	wt	S	S	517 C/T	S	S	517 C/T	wt	S
0389Z	ERR133854	Samara	Beijing - A	2.2.1	Central Asia		96	6	XDR	R	S315T (agc/aCc)	wt	wt	wt	wt	R	S450L (tcg/tTg)E761D (gag/gaC)	S450L	R	R	517 C/T	wt	wt	wt	R	R	D354A (gac/gCc)	wt	wt	S	R	I6L (atc/Ctc)	wt	R	R	wt	D94G (gac/gGc)	R	517 C/T	-37 g>t	wt	S	S	517 C/T	R	S	517 C/T	wt	S
1802K	ERR144551	Samara	Beijing - A	2.2.1	Central Asia		142	6	XDR	R	S315T (agc/aCc)	wt	wt	wt	wt	R	S450L (tcg/tTg)E761D (gag/gaC)	S450L	R	R	517 C/T	wt	wt	wt	R	R	D354A (gac/gCc)	wt	wt	S	R	I6L (atc/Ctc)	wt	R	R	wt	D94G (gac/gGc)	R	517 C/T	-37 g>t	wt	S	S	517 C/T	S	S	517 C/T	wt	R
2053H	ERR228046	Samara	Beijing - A	2.2.1	Central Asia		96	5	pre-XDR	R	S315T (agc/aCc)	wt	wt	wt	wt	R	S450L (tcg/tTg)E761D (gag/gaC)	S450L	S	R	517 C/T	wt	wt	wt	S	R	D354A (gac/gCc)	wt	wt	S	R	I6L (atc/Ctc)	wt	S	S	wt	wt	R	517 C/T	-37 g>t	wt	S	S	517 C/T	S	S	517 C/T	wt	S
0799V	ERR133944	Samara	Beijing - A	2.2.1	Central Asia		105	5	pre-XDR	R	S315T (agc/aCc)	wt	wt	wt	wt	R	S450L (tcg/tTg)E761D (gag/gaC)	S450L	R	R	517 C/T	wt	wt	wt	S	R	D354A (gac/gCc)	wt	wt	S	R	I6L (atc/Ctc)	wt	S	S	wt	wt	R	517 C/T	-37 g>t	wt	S	S	517 C/T	S	S	517 C/T	wt	S
0556F	ERR133885	Samara	Beijing - A	2.2.1	Central Asia		150	5	pre-XDR	R	S315T (agc/aCc)	wt	wt	wt	wt	R	S450L (tcg/tTg)E761D (gag/gaC)	S450L	R	R	517 C/T	wt	wt	wt	R	R	D354A (gac/gCc)	wt	wt	S	R	I6L (atc/Ctc)	wt	S	S	wt	wt	R	517 C/T	-37 g>t	wt	S	S	517 C/T	S	S	517 C/T	wt	S
1271H	ERR137210	Samara	Beijing - A	2.2.1	Central Asia		37	5	pre-XDR	R	S315T (agc/aCc)	wt	wt	wt	wt	R	S450L (tcg/tTg)E761D (gag/gaC)	S450L	S	R	517 C/T	wt	wt	wt	S	R	D354A (gac/gCc)	wt	wt	S	R	I6L (atc/Ctc)	wt	S	S	wt	wt	R	517 C/T	-37 g>t	wt	S	S	517 C/T	S	S	517 C/T	wt	S
2140C	ERR158592	Samara	Beijing - A	2.2.1	Central Asia		122	5	pre-XDR	R	S315T (agc/aCc)	wt	wt	wt	wt	R	S450L (tcg/tTg)E761D (gag/gaC)	S450L	S	R	517 C/T	wt	wt	wt	S	R	D354A (gac/gCc)	wt	wt	S	R	I6L (atc/Ctc)	wt	S	S	wt	wt	R	517 C/T	-37 g>t	wt	S	S	517 C/T	S	S	517 C/T	wt	S
0405R	ERR133860	Samara	Beijing - A	2.2.1	Central Asia		122	5	pre-XDR	R	S315T (agc/aCc)	wt	wt	wt	wt	R	S450L (tcg/tTg)E761D (gag/gaC)	S450L	R	R	517 C/T	wt	wt	wt	S	R	D354A (gac/gCc)	wt	wt	S	R	I6L (atc/Ctc)	wt	S	S	wt	wt	R	517 C/T	-37 g>t	wt	S	S	517 C/T	S	S	517 C/T	wt	S
0259H	ERR133827	Samara	Beijing - A	2.2.1	Central Asia		102	5	pre-XDR	R	S315T (agc/aCc)	wt	wt	wt	wt	R	S450L (tcg/tTg)E761D (gag/gaC)	S450L	R	R	517 C/T	wt	wt	wt	R	R	D354A (gac/gCc)	wt	wt	R	R	I6L (atc/Ctc)	wt	S	S	wt	wt	R	517 C/T	-37 g>t	wt	S	S	517 C/T	S	S	517 C/T	wt	S
0458Z	ERR133866	Samara	Beijing - A	2.2.1	Central Asia		102	5	pre-XDR	R	S315T (agc/aCc)	wt	wt	wt	wt	R	S450L (tcg/tTg)E761D (gag/gaC)	S450L	R	R	517 C/T	wt	wt	wt	S	R	D354A (gac/gCc)	wt	wt	S	R	I6L (atc/Ctc)	wt	S	S	wt	wt	R	517 C/T	-37 g>t	wt	S	S	517 C/T	S	S	517 C/T	wt	S
1366L	ERR137220	Samara	Beijing - A	2.2.1	Central Asia		122	5	pre-XDR	R	S315T (agc/aCc)	wt	wt	wt	wt	R	S450L (tcg/tTg)E761D (gag/gaC)	S450L	R	R	517 C/T	wt	wt	wt	R	R	D354A (gac/gCc)	wt	wt	S	R	I6L (atc/Ctc)	wt	S	S	wt	wt	R	517 C/T	-37 g>t	wt	R	S	517 C/T	R	S	517 C/T	wt	no data
0818Q	ERR067651	Samara	Beijing - A	2.2.1	Central Asia		35	5	pre-XDR	R	S315T (agc/aCc)	wt	wt	wt	wt	R	S450L (tcg/tTg)E761D (gag/gaC)	S450L	R	R	517 C/T	wt	wt	wt	R	R	D354A (gac/gCc)	wt	wt	S	R	I6L (atc/Ctc)	wt	S	S	wt	wt	R	517 C/T	-37 g>t	wt	S	S	517 C/T	S	S	517 C/T	wt	S
1409H	ERR137225	Samara	Beijing - A	2.2.1	Central Asia		150	5	pre-XDR	R	S315T (agc/aCc)	wt	wt	wt	wt	R	S450L (tcg/tTg)E761D (gag/gaC)	S450L	S	R	517 C/T	wt	wt	wt	S	R	D354A (gac/gCc)	wt	wt	R	R	I6L (atc/Ctc)	wt	S	S	wt	wt	R	517 C/T	-37 g>t	wt	S	S	517 C/T	S	S	517 C/T	wt	R
1892H	ERR144590	Samara	Beijing - A	2.2.1	Central Asia		89	5	pre-XDR	R	S315T (agc/aCc)	wt	wt	wt	wt	R	S450L (tcg/tTg)E761D (gag/gaC)	S450L	R	R	517 C/T	wt	wt	wt	S	R	D354A (gac/gCc)	wt	wt	S	R	I6L (atc/Ctc)	wt	S	S	wt	wt	R	517 C/T	-37 g>t	wt	S	S	517 C/T	S	S	517 C/T	wt	S
2052G	ERR144628	Samara	Beijing - A	2.2.1	Central Asia		163	5	pre-XDR	R	S315T (agc/aCc)	wt	wt	wt	wt	R	S450L (tcg/tTg)E761D (gag/gaC)	S450L	R	R	517 C/T	wt	wt	wt	R	R	D354A (gac/gCc)	wt	wt	S	R	I6L (atc/Ctc)	wt	S	S	wt	wt	R	517 C/T	-37 g>t	wt	S	S	517 C/T	S	S	517 C/T	wt	S
0725P	ERR133915	Samara	Beijing - A	2.2.1	Central Asia		163	5	pre-XDR	R	S315T (agc/aCc)	wt	wt	wt	wt	R	S450L (tcg/tTg)E761D (gag/gaC)	S450L	R	R	517 C/T	wt	wt	wt	S	R	D354A (gac/gCc)	wt	wt	R	R	I6L (atc/Ctc)	wt	S	S	wt	wt	R	517 C/T	-37 g>t	wt	S	S	517 C/T	S	S	517 C/T	wt	R
1815Z	ERR144556	Samara	Beijing - A	2.2.1	Central Asia		56	5	pre-XDR	R	S315T (agc/aCc)	wt	wt	wt	wt	R	S450L (tcg/tTg)E761D (gag/gaC)	S450L	R	R	517 C/t	wt	wt	wt	S	R	D354A (gac/gCc)	wt	wt	S	R	I6L (atc/Ctc)	wt	S	S	wt	wt	R	517 C/t	-37 g>t	wt	S	S	517 C/t	S	S	517 C/t	wt	S
2338S	ERR229923	Samara	Beijing - A	2.2.1	Central Asia		122	5	pre-XDR	R	S315T (agc/aCc)	wt	wt	wt	wt	R	S450L (tcg/tTg)E761D (gag/gaC)	S450L	S	R	517 C/T	wt	wt	wt	R	R	D354A (gac/gCc)	wt	wt	S	R	I6L (atc/Ctc)	wt	S	S	wt	wt	R	517 C/T	-37 g>t	wt	S	S	517 C/T	S	S	517 C/T	wt	S
1824J	ERR144561	Samara	Beijing - A	2.2.1	Central Asia		150	5	pre-XDR	R	S315T (agc/aCc)	wt	wt	wt	wt	R	S450L (tcg/tTg)E761D (gag/gaC)	S450L	R	R	517 C/T	wt	wt	wt	S	R	D354A (gac/gCc)	wt	wt	S	R	I6L (atc/Ctc)	wt	S	S	wt	wt	R	517 C/T	-37 g>t	wt	S	S	517 C/T	S	S	517 C/T	wt	S
2287M	ERR228019	Samara	Beijing - A	2.2.1	Central Asia		102	5	pre-XDR	R	S315T (agc/aCc)	wt	wt	wt	wt	R	S450L (tcg/tTg)E761D (gag/gaC)	S450L	S	R	517 C/T	wt	wt	wt	S	R	D354A (gac/gCc)	wt	wt	S	R	I6L (atc/Ctc)	wt	S	S	wt	wt	R	517 C/T	-37 g>t	wt	S	S	517 C/T	S	S	517 C/T	wt	S
1782N	ERR144548	Samara	Beijing - A	2.2.1	Central Asia		15	5	pre-XDR	R	S315T (agc/aCc)	wt	wt	wt	wt	R	S450L (tcg/tTg)E761D (gag/gaC)	S450L	R	R	517 C/T	wt	wt	wt	S	R	D354A (gac/gCc)	wt	wt	S	R	I6L (atc/Ctc)	wt	S	S	wt	wt	R	517 C/T	-37 g>t	wt	S	S	517 C/T	S	S	517 C/T	wt	S
1825K	ERR144562	Samara	Beijing - A	2.2.1	Central Asia		124	5	pre-XDR	R	S315T (agc/aCc)	wt	wt	wt	wt	R	S450L (tcg/tTg)E761D (gag/gaC)	S450L	R	R	517 C/T	wt	wt	wt	S	R	D354A (gac/gCc)	wt	wt	S	R	I6L (atc/Ctc)	wt	S	S	wt	wt	R	517 C/T	-37 g>t	wt	S	S	517 C/T	S	S	517 C/T	wt	S
0071D	ERR108502	Samara	Beijing - A	2.2.1	Central Asia		60	5	pre-XDR	R	S315T (agc/aCc)	wt	wt	wt	wt	R	S450L (tcg/tTg)E761D (gag/gaC)	S450L	R	R	517 C/T	wt	wt	wt	S	R	D354A (gac/gCc)	wt	wt	S	R	I6L (atc/Ctc)	wt	S	S	wt	wt	R	517 C/T	-37 g>t	wt	S	S	517 C/T	S	S	517 C/T	wt	S
0928K	ERR117460	Samara	Beijing - A	2.2.1	Central Asia		92	5	pre-XDR	R	S315T (agc/aCc)	wt	wt	wt	wt	R	S450L (tcg/tTg)E761D (gag/gaC)	S450L	S	R	517 C/T	wt	wt	wt	R	R	D354A (gac/gCc)	wt	-16 C/G	S	R	I6L (atc/Ctc)	wt	S	S	wt	wt	R	517 C/T	-37 g>t	wt	S	S	517 C/T	S	S	517 C/T	wt	S
1475E	ERR067711	Samara	Beijing - A	2.2.1	Central Asia		137	5	pre-XDR	R	S315T (agc/aCc)	wt	wt	wt	wt	R	S450L (tcg/tTg)E761D (gag/gaC)	S450L	R	R	517 C/T	wt	wt	wt	R	R	D354A (gac/gCc)	wt	wt	S	R	I6L (atc/Ctc)	wt	S	S	wt	wt	R	517 C/T	-37 g>t	wt	S	S	517 C/T	S	S	517 C/T	wt	S
0761D	ERR108467	Samara	Beijing - A	2.2.1	Central Asia		104	5	pre-XDR	R	S315T (agc/aCc)	wt	wt	wt	wt	R	S450L (tcg/tTg)E761D (gag/gaC)	S450L	R	R	517 C/T	wt	wt	wt	R	R	D354A (gac/gCc)	wt	wt	S	R	I6L (atc/Ctc)	wt	S	S	wt	wt	R	517 C/T	-37 g>t	wt	S	S	517 C/T	S	S	517 C/T	wt	S
2393C	ERR229966	Samara	Beijing - A	2.2.1	Central Asia		151	5	pre-XDR	R	S315T (agc/aCc)	wt	wt	wt	wt	R	S450L (tcg/tTg)E761D (gag/gaC)	S450L	R	R	517 C/T	wt	wt	wt	R	R	D354A (gac/gCc)	wt	wt	S	R	I6L (atc/Ctc)	wt	S	S	wt	wt	R	517 C/T	-37 g>t	wt	S	S	517 C/T	S	S	517 C/T	wt	S
0322B	ERR234598	Samara	Beijing - A	2.2.1	Central Asia		56	6	XDR	R	S315T (agc/aCc)	wt	wt	wt	wt	R	S450L (tcg/tTg)E761D (gag/gaC)	S450L	R	R	517 C/T	wt	wt	wt	R	R	D354A (gac/gCc)	wt	wt	S	R	I6L (atc/Ctc)	wt	S	R	wt	A90V (gcg/gTg)	R	517 C/T	-37 g>t	wt	S	S	517 C/T	S	S	517 C/T	wt	S
2484B	ERR229960	Samara	Beijing - A	2.2.1	Central Asia		89	6	XDR	R	S315T (agc/aCc)	wt	wt	wt	wt	R	S450L (tcg/tTg)E761D (gag/gaC)	S450L	R	R	517 C/T	wt	wt	wt	S	R	D354A (gac/gCc)	wt	wt	S	R	I6L (atc/Ctc)	wt	R	R	wt	A90V (gcg/gTg)	R	517 C/T	-37 g>t -12 c>t	wt	S	S	517 C/T	S	S	517 C/T	wt	S
0869W	ERR133959	Samara	Beijing - A	2.2.1	Central Asia		102	5	pre-XDR	R	S315T (agc/aCc)	wt	wt	wt	wt	R	S450L (tcg/tTg)E761D (gag/gaC)	S450L	R	R	517 C/T	wt	wt	wt	S	R	D354A (gac/gCc)	wt	wt	S	R	I6L (atc/Ctc)	wt	S	S	wt	wt	R	517 C/T	-37 g>t	wt	S	S	517 C/T	S	S	517 C/T	wt	S
0978P	ERR108475	Samara	Beijing - A	2.2.1	Central Asia		136	5	pre-XDR	R	S315T (agc/aCc)	wt	wt	wt	wt	R	S450L (tcg/tTg)E761D (gag/gaC)	S450L	R	R	517 C/T	wt	wt	wt	R	R	D354A (gac/gCc)	wt	wt	S	R	I6L (atc/Ctc)	wt	R	S	wt	wt	R	517 C/T	-37 g>t	wt	S	S	517 C/T	S	S	517 C/T	wt	S
1797E	ERR144549	Samara	Beijing - A	2.2.1	Central Asia		122	5	pre-XDR	R	S315T (agc/aCc)	wt	wt	wt	wt	R	S450L (tcg/tTg)E761D (gag/gaC)	S450L	R	R	517 C/T	wt	wt	wt	S	R	D354A (gac/gCc)	wt	wt	S	R	I6L (atc/Ctc)	wt	S	S	wt	wt	R	517 C/T	-37 g>t	wt	S	S	517 C/T	S	S	517 C/T	wt	S
2516L	ERR229994	Samara	Beijing - A	2.2.1	Central Asia		150	5	pre-XDR	R	S315T (agc/aCc)	wt	wt	wt	wt	R	S450L (tcg/tTg)E761D (gag/gaC)	S450L	R	R	517 C/T	wt	wt	wt	S	R	D354A (gac/gCc)	wt	wt	S	R	I6L (atc/Ctc)	wt	S	S	wt	wt	R	517 C/T	-37 g>t	wt	S	S	517 C/T	S	S	517 C/T	wt	S
0666A	ERR234618	Samara	Beijing - A	2.2.1	Central Asia		150	5	pre-XDR	R	S315T (agc/aCc)	wt	wt	wt	wt	R	S450L (tcg/tTg)E761D (gag/gaC)	S450L	R	R	517 C/T	wt	wt	wt	R	R	D354A (gac/gCc)	wt	wt	S	R	I6L (atc/Ctc)	wt	S	S	wt	wt	R	517 C/T	-37 g>t	wt	S	S	517 C/T	R	S	517 C/T	wt	S
1765V	ERR137283	Samara	Beijing - A	2.2.1	Central Asia		136	5	pre-XDR	R	S315T (agc/aCc)	wt	wt	wt	wt	R	S450L (tcg/tTg)E761D (gag/gaC)	S450L	R	R	517 C/T	wt	wt	wt	S	R	D354A (gac/gCc)	wt	wt	S	R	I6L (atc/Ctc)	wt	S	S	wt	wt	R	517 C/T	-37 g>t	wt	S	S	517 C/T	S	S	517 C/T	wt	S
0835J	ERR067656	Samara	Beijing - A	2.2.1	Central Asia		89	5	pre-XDR	R	S315T (agc/aCc)	wt	wt	wt	wt	R	S450L (tcg/tTg)E761D (gag/gaC)	S450L	S	R	517 C/T	wt	wt	wt	S	R	D354A (gac/gCc)	wt	wt	S	R	I6L (atc/Ctc)	wt	S	S	wt	wt	R	517 C/T	-37 g>t	wt	S	S	517 C/T	S	S	517 C/T	wt	S
0844T	ERR067663	Samara	Beijing - A	2.2.1	Central Asia		92	5	pre-XDR	R	S315T (agc/aCc)	wt	wt	wt	wt	R	S450L (tcg/tTg)E761D (gag/gaC)	S450L	R	R	517 C/T	wt	wt	wt	R	R	D354A (gac/gCc)	wt	wt	S	R	I6L (atc/Ctc)	wt	S	S	wt	wt	R	517 C/T	-37 g>t	wt	S	S	517 C/T	S	S	517 C/T	wt	S
2325D	ERR228013	Samara	Beijing - A	2.2.1	Central Asia		150	5	pre-XDR	R	S315T (agc/aCc)	wt	wt	wt	wt	R	S450L (tcg/tTg)E761D (gag/gaC)	S450L	S	R	517 C/T	wt	wt	wt	R	R	D354A (gac/gCc)	wt	wt	S	R	I6L (atc/Ctc)	wt	S	S	wt	wt	R	517 C/T	-37 g>t	wt	S	S	517 C/T	S	S	517 C/T	wt	S
0833G	ERR067654	Samara	Beijing - A	2.2.1	Central Asia		150	5	pre-XDR	R	S315T (agc/aCc)	wt	wt	wt	wt	R	S450L (tcg/tTg)E761D (gag/gaC)	S450L	R	R	517 C/T	wt	wt	wt	R	R	D354A (gac/gCc)	wt	wt	no data	R	I6L (atc/Ctc)	wt	R	S	wt	wt	R	517 C/T	-37 g>t	wt	S	S	517 C/T	S	S	517 C/T	wt	S
0273Y	ERR133831	Samara	Beijing - A	2.2.1	Central Asia		136	5	pre-XDR	R	S315T (agc/aCc)	wt	wt	wt	wt	R	S450L (tcg/tTg)E761D (gag/gaC)	S450L	R	R	517 C/T	wt	wt	wt	R	R	D354A (gac/gCc)	wt	wt	S	R	I6L (atc/Ctc)	wt	S	S	wt	wt	R	517 C/T	-37 g>t	wt	S	S	517 C/T	S	S	517 C/T	wt	R
0188F	ERR067721	Samara	Beijing - A	2.2.1	Central Asia		150	5	pre-XDR	R	S315T (agc/aCc)	wt	wt	wt	wt	R	S450L (tcg/tTg)E761D (gag/gaC)	S450L	R	R	517 C/T	wt	wt	wt	R	R	D354A (gac/gCc)	wt	wt	S	R	I6L (atc/Ctc)	wt	S	S	wt	wt	R	517 C/T	-37 g>t	wt	R	S	517 C/T	R	S	517 C/T	wt	R
0053J	ERR067620	Samara	Beijing - A	2.2.1	Central Asia		150	5	pre-XDR	R	S315T (agc/aCc)	wt	wt	wt	wt	R	S450L (tcg/tTg)E761D (gag/gaC)	S450L	R	R	517 C/T	wt	wt	wt	R	R	D354A (gac/gCc)	wt	wt	S	R	I6L (atc/Ctc)	wt	S	S	wt	wt	R	517 C/T	-37 g>t	wt	S	S	517 C/T	S	S	517 C/T	wt	S
0175R	ERR067578	Samara	Beijing - A	2.2.1	Central Asia		150	5	pre-XDR	R	S315T (agc/aCc)	wt	wt	wt	wt	R	S450L (tcg/tTg)E761D (gag/gaC)	S450L	R	R	517 C/T	wt	wt	wt	S	R	D354A (gac/gCc)	wt	wt	R	R	I6L (atc/Ctc)	wt	S	S	wt	wt	R	517 C/T	-37 g>t	wt	S	S	517 C/T	S	S	517 C/T	wt	S
1126A	ERR108493	Samara	Beijing - A	2.2.1	Central Asia		150	5	pre-XDR	R	S315T (agc/aCc)	wt	wt	wt	wt	R	S450L (tcg/tTg)E761D (gag/gaC)	S450L	R	R	517 C/T	wt	wt	wt	R	R	D354A (gac/gCc)	wt	wt	S	R	I6L (atc/Ctc)	wt	S	S	wt	wt	R	517 C/T	-37 g>t	wt	S	S	517 C/T	S	S	517 C/T	wt	S
1391N	ERR137222	Samara	Beijing - A	2.2.1	Central Asia		150	5	pre-XDR	R	S315T (agc/aCc)	wt	wt	wt	wt	R	S450L (tcg/tTg)E761D (gag/gaC)	S450L	R	R	517 C/T	wt	wt	wt	S	R	D354A (gac/gCc)	wt	wt	S	R	I6L (atc/Ctc)	wt	S	S	wt	wt	R	517 C/T	-37 g>t	wt	S	S	517 C/T	S	S	517 C/T	wt	R
0915W	ERR067673	Samara	Beijing - A	2.2.1	Central Asia		157	5	pre-XDR	R	S315T (agc/aCc)	wt	wt	wt	wt	R	S450L (tcg/tTg)E761D (gag/gaC)	S450L	R	R	517 C/T	wt	wt	wt	S	R	D354A (gac/gCc)	wt	wt	S	R	I6L (atc/Ctc)	wt	S	S	wt	wt	R	517 C/T	-37 g>t	wt	S	S	517 C/T	S	S	517 C/T	wt	S
0817P	ERR067650	Samara	Beijing - A	2.2.1	Central Asia		122	5	pre-XDR	R	S315T (agc/aCc)	wt	wt	wt	wt	R	S450L (tcg/tTg)E761D (gag/gaC)	S450L	R	R	517 C/T	wt	wt	wt	S	R	D354A (gac/gCc)	wt	wt	S	R	I6L (atc/Ctc)	wt	S	S	wt	wt	R	517 C/T	-37 g>t	wt	S	S	517 C/T	S	S	517 C/T	wt	S
0773R	ERR133930	Samara	Beijing - A	2.2.1	Central Asia		150	5	pre-XDR	R	S315T (agc/aCc)	wt	wt	wt	wt	R	S450L (tcg/tTg)E761D (gag/gaC)	S450L	R	R	517 C/T	wt	wt	wt	S	R	D354A (gac/gCc)	wt	wt	S	R	I6L (atc/Ctc)	wt	S	S	wt	wt	R	517 C/T	-37 g>t	wt	R	S	517 C/T	S	S	517 C/T	wt	S
2327F	ERR228029	Samara	Beijing - A	2.2.1	Central Asia		35	5	pre-XDR	R	S315T (agc/aCc)	wt	wt	wt	wt	R	S450L (tcg/tTg)E761D (gag/gaC)	S450L	R	R	517 C/T	wt	wt	wt	S	R	D354A (gac/gCc)	wt	wt	S	R	I6L (atc/Ctc)	wt	S	S	wt	wt	R	517 C/T	-37 g>t	wt	S	S	517 C/T	S	S	517 C/T	wt	R
0163D	ERR067576	Samara	Beijing - A	2.2.1	Central Asia		90	5	pre-XDR	R	S315T (agc/aCc)	wt	wt	wt	wt	R	S450L (tcg/tTg)E761D (gag/gaC)	S450L	R	R	517 C/T	wt	wt	wt	R	R	D354A (gac/gCc)	wt	wt	S	R	I6L (atc/Ctc)	wt	S	S	wt	wt	R	517 C/T	-37 g>t	wt	S	S	517 C/T	S	S	517 C/T	wt	R
0816N	ERR067649	Samara	Beijing - A	2.2.1	Central Asia		136	5	pre-XDR	R	S315T (agc/aCc)	wt	wt	wt	wt	R	S450L (tcg/tTg)E761D (gag/gaC)	S450L	R	R	517 C/T	wt	wt	wt	S	R	D354A (gac/gCc)	wt	wt	S	R	I6L (atc/Ctc)	wt	S	S	wt	wt	R	517 C/T	-37 g>t	wt	S	S	517 C/T	S	S	517 C/T	wt	S
0217M	ERR067583	Samara	Beijing - A	2.2.1	Central Asia		150	5	pre-XDR	R	S315T (agc/aCc)	wt	wt	wt	wt	R	S450L (tcg/tTg)E761D (gag/gaC)	S450L	R	R	517 C/T	wt	wt	wt	R	R	D354A (gac/gCc)	wt	wt	S	R	I6L (atc/Ctc)	wt	S	S	wt	wt	R	517 C/T	-37 g>t	wt	S	S	517 C/T	S	S	517 C/T	wt	S
0462D	ERR234623	Samara	Beijing - A	2.2.1	Central Asia		136	5	pre-XDR	R	S315T (agc/aCc)	wt	wt	wt	wt	R	S450L (tcg/tTg)E761D (gag/gaC)	S450L	R	R	517 C/T	wt	wt	wt	S	R	D354A (gac/gCc)	wt	wt	S	R	I6L (atc/Ctc)	wt	S	S	wt	wt	R	517 C/T	-37 g>t	wt	S	S	517 C/T	S	S	517 C/T	wt	no data
2234E	ERR228017	Samara	Beijing - A	2.2.1	Central Asia		163	5	pre-XDR	R	S315T (agc/aCc)	wt	wt	wt	wt	R	S450L (tcg/tTg)E761D (gag/gaC)	S450L	S	R	517 C/T	wt	wt	wt	S	R	D354A (gac/gCc)	wt	wt	S	R	I6L (atc/Ctc)	wt	S	S	wt	wt	R	517 C/T	-37 g>t	wt	S	S	517 C/T	S	S	517 C/T	wt	R
0367A	ERR067695	Samara	Beijing - A	2.2.1	Central Asia		102	5	pre-XDR	R	S315T (agc/aCc)	wt	wt	wt	wt	R	S450L (tcg/tTg)E761D (gag/gaC)	S450L	S	R	517 C/T	wt	wt	wt	S	R	D354A (gac/gCc)	wt	G729A (ggg/gCg)	S	R	I6L (atc/Ctc)	wt	S	S	wt	wt	R	517 C/T	-37 g>t	wt	S	S	517 C/T	S	S	517 C/T	wt	S
0293V	ERR133839	Samara	Beijing - A	2.2.1	Central Asia		163	5	pre-XDR	R	S315T (agc/aCc)	wt	wt	wt	wt	R	S450L (tcg/tTg)E761D (gag/gaC)	S450L	R	R	517 C/T	wt	wt	wt	R	R	D354A (gac/gCc)	wt	wt	S	R	I6L (atc/Ctc)	wt	S	S	wt	wt	R	517 C/T	-37 g>t	wt	S	S	517 C/T	S	S	517 C/T	wt	S
0040V	ERR234596	Samara	Beijing - A	2.2.1	Central Asia		122	5	pre-XDR	R	S315T (agc/aCc)	wt	wt	wt	wt	R	S450L (tcg/tTg)E761D (gag/gaC)	S450L	R	R	517 C/T	wt	wt	wt	R	R	D354A (gac/gCc)	wt	wt	S	R	I6L (atc/Ctc)	wt	S	nonWT	A504T (gcg/Acg)	wt	R	517 C/T	-37 g>t	wt	S	S	517 C/T	S	S	517 C/T	wt	S
0628J	ERR067613	Samara	Beijing - A	2.2.1	Central Asia		124	5	pre-XDR	R	S315T (agc/aCc)	wt	wt	wt	wt	R	S450L (tcg/tTg)E761D (gag/gaC)	S450L	R	R	517 C/T	wt	wt	wt	S	R	D354A (gac/gCc)	wt	wt	S	R	I6L (atc/Ctc)	wt	S	S	wt	wt	R	517 C/T	-37 g>t	wt	S	S	517 C/T	S	S	517 C/T	wt	S
2308K	ERR227996	Samara	Beijing - A	2.2.1	Central Asia		57	5	pre-XDR	R	S315T (agc/aCc)	wt	wt	wt	wt	R	S450L (tcg/tTg)E761D (gag/gaC)	S450L	S	R	517 C/T	wt	wt	wt	R	R	D354A (gac/gCc)	wt	wt	S	R	I6L (atc/Ctc)	wt	S	nonWT	D461N (gac/Aac)	wt	R	517 C/T	-37 g>t	wt	S	S	517 C/T	S	S	517 C/T	wt	S
2535G	ERR234660	Samara	Beijing - A	2.2.1	Central Asia		137	5	pre-XDR	R	S315T (agc/aCc)	wt	wt	wt	wt	R	S450L (tcg/tTg)E761D (gag/gaC)	S450L	R	R	517 C/T	wt	wt	wt	R	R	D354A (gac/gCc)	wt	wt	S	R	I6L (atc/Ctc)	wt	S	S	wt	wt	R	517 C/T	-37 g>t	wt	S	S	517 C/T	S	S	517 C/T	wt	S
0622C	ERR234593	Samara	Beijing - A	2.2.1	Central Asia		157	5	pre-XDR	R	S315T (agc/aCc)	wt	wt	wt	wt	R	S450L (tcg/tTg)E761D (gag/gaC)	S450L	R	R	517 C/T	wt	wt	wt	S	R	D354A (gac/gCc)	wt	wt	S	R	I6L (atc/Ctc)	wt	S	S	wt	wt	R	517 C/T	-37 g>t	wt	S	S	517 C/T	S	S	517 C/T	wt	R
2512G	ERR229962	Samara	Beijing - A	2.2.1	Central Asia		136	6	XDR	R	S315T (agc/aCc)	wt	wt	wt	wt	R	S450L (tcg/tTg)E761D (gag/gaC)	S450L	R	R	517 C/T	wt	wt	wt	R	R	D354A (gac/gCc)	wt	wt	S	R	I6L (atc/Ctc)	wt	R	R	wt	D94G (gac/gGc)	R	517 C/T	-37 g>t	wt	S	S	517 C/T	S	S	517 C/T	wt	S
0469L	ERR234560	Samara	Beijing - A	2.2.1	Central Asia		122	6	XDR	R	S315T (agc/aCc)	wt	wt	wt	wt	R	S450L (tcg/tTg)E761D (gag/gaC)	S450L	R	R	517 C/T	wt	wt	wt	R	R	D354A (gac/gCc)	wt	wt	S	R	I6L (atc/Ctc)	wt	R	R	wt	D94G (gac/gGc)	R	517 C/T	-37 g>t	wt	S	S	517 C/T	R	S	517 C/T	wt	S
0960V	ERR067635	Samara	Beijing - A	2.2.1	Central Asia		122	6	XDR	R	S315T (agc/aCc)	wt	wt	wt	wt	R	S450L (tcg/tTg)E761D (gag/gaC)	S450L	S	R	517 C/T	wt	wt	wt	S	R	D354A (gac/gCc)	wt	wt	S	R	I6L (atc/Ctc)	wt	R	R	wt	D94G (gac/gGc)	R	517 C/T	-37 g>t	wt	S	S	517 C/T	S	S	517 C/T	wt	R
1921P	ERR144600	Samara	Beijing - A	2.2.1	Central Asia		90	6	XDR	R	S315T (agc/aCc)	wt	wt	wt	wt	R	S450L (tcg/tTg)E761D (gag/gaC)	S450L	R	R	517 C/T	wt	wt	wt	R	R	D354A (gac/gCc)	wt	wt	S	R	I6L (atc/Ctc)	wt	R	R	wt	D94G (gac/gGc)	R	517 C/T	-37 g>t	wt	R	S	517 C/T	S	S	517 C/T	wt	S
1770A	ERR144543	Samara	Beijing - A	2.2.1	Central Asia		57	6	XDR	R	S315T (agc/aCc)	wt	wt	wt	wt	R	S450L (tcg/tTg)E761D (gag/gaC)	S450L	S	R	517 C/T	wt	wt	wt	S	R	D354A (gac/gCc)	wt	wt	S	R	I6L (atc/Ctc)	wt	R	R	wt	D94G (gac/gGc)	R	517 C/T	-37 g>t	wt	S	S	517 C/T	S	S	517 C/T	wt	R
0514K	ERR067592	Samara	Beijing - A	2.2.1	Central Asia		102	6	XDR	R	S315T (agc/aCc)	wt	wt	wt	wt	R	S450L (tcg/tTg)E761D (gag/gaC)	S450L	R	R	517 C/T	wt	wt	wt	S	R	D354A (gac/gCc)	wt	wt	R	R	I6L (atc/Ctc)	wt	R	R	wt	D94A (gac/gCc)	R	517 C/T	-37 g>t	wt	S	S	517 C/T	S	S	517 C/T	wt	S
0157X	ERR067718	Samara	Beijing - A	2.2.1	Central Asia		157	6	XDR	R	S315T (agc/aCc)	wt	wt	wt	wt	R	S450L (tcg/tTg)E761D (gag/gaC)	S450L	R	R	517 C/T	wt	wt	wt	R	R	D354A (gac/gCc)	wt	wt	S	R	I6L (atc/Ctc)	wt	S	R	wt	D94A (gac/gCc)	R	517 C/T	-37 g>t	wt	S	S	517 C/T	S	S	517 C/T	wt	R
2525W	ERR234653	Samara	Beijing - A	2.2.1	Central Asia		122	5	pre-XDR	R	S315T (agc/aCc)	wt	wt	wt	wt	R	S450L (tcg/tTg)E761D (gag/gaC)	S450L	R	R	517 C/T	wt	wt	wt	S	R	D354A (gac/gCc)	wt	wt	S	R	I6L (atc/Ctc)	wt	R	S	wt	wt	R	517 C/T	-37 g>t	wt	S	S	517 C/T	S	S	517 C/T	wt	S
1432H	ERR137230	Samara	Beijing - A	2.2.1	Central Asia		152	5	pre-XDR	R	S315T (agc/aCc)	wt	wt	wt	wt	R	S450L (tcg/tTg)E761D (gag/gaC)	S450L	R	R	517 C/T	wt	wt	wt	R	R	D354A (gac/gCc)	wt	wt	S	R	I6L (atc/Ctc)	wt	S	S	wt	wt	R	517 C/T	-37 g>t	wt	S	S	517 C/T	R	S	517 C/T	wt	S
1467W	ERR067704	Samara	Beijing - A	2.2.1	Central Asia		56	5	pre-XDR	R	S315T (agc/aCc)	wt	wt	wt	wt	R	S450L (tcg/tTg)E761D (gag/gaC)	S450L	R	R	517 C/T	wt	wt	wt	R	R	D354A (gac/gCc)	wt	wt	S	R	I6L (atc/Ctc)	wt	R	S	wt	wt	R	517 C/T	-37 g>t	wt	S	S	517 C/T	S	S	517 C/T	wt	R
1741T	ERR137277	Samara	Beijing - A	2.2.1	Central Asia		122	5	pre-XDR	R	S315T (agc/aCc)	wt	wt	wt	wt	R	S450L (tcg/tTg)E761D (gag/gaC)	S450L	R	R	517 C/T	wt	wt	wt	R	R	D354A (gac/gCc)	wt	wt	S	R	I6L (atc/Ctc)	wt	S	S	wt	wt	R	517 C/T	-37 g>t	wt	S	S	517 C/T	S	S	517 C/T	wt	R
0050F	ERR067619	Samara	Beijing - A	2.2.1	Central Asia		4	7	XDR	R	S315T (agc/aCc)	wt	wt	wt	wt	R	S450L (tcg/tTg)E761D (gag/gaC)	S450L	S	R	517 C/T	wt	wt	wt	R	R	D354A (gac/gCc)	wt	wt	S	R	-11 A/G	wt	R	R	wt	A90V (gcg/gTg)	R	517 C/T	-37 g>t	wt	S	S	517 C/T	S	S	517 C/T	wt	S
1552N	ERR137246	Samara	Beijing - A	2.2.1	Central Asia		35	5	pre-XDR	R	S315T (agc/aCc)	wt	wt	wt	wt	R	S450L (tcg/tTg)E761D (gag/gaC)	S450L	R	R	517 C/T	wt	wt	wt	R	R	D354A (gac/gCc)	wt	wt	R	R	-11 A/G	wt	S	S	wt	wt	R	517 C/T	-37 g>t	wt	S	S	517 C/T	S	S	517 C/T	wt	S
1694S	ERR137260	Samara	Beijing - A	2.2.1	Central Asia		122	4	pre-XDR	R	S315T (agc/aCc)	wt	wt	wt	wt	R	S450L (tcg/tTg)E761D (gag/gaC)	S450L	R	R	517 C/T	wt	wt	wt	S	R	D354A (gac/gCc)	wt	wt	S	S	wt	wt	S	S	wt	wt	R	517 C/T	-37 g>t	wt	S	S	517 C/T	S	S	517 C/T	wt	R
0541P	ERR234608	Samara	Beijing - A	2.2.1	Central Asia		136	5	pre-XDR	R	S315T (agc/aCc)	wt	wt	wt	wt	R	S450L (tcg/tTg)E761D (gag/gaC)	S450L	R	R	517 C/T	wt	wt	wt	S	R	D354A (gac/gCc)	wt	wt	S	R	L27P (ctg/cCg)	wt	S	S	wt	wt	R	517 C/T	-37 g>t	wt	S	S	517 C/T	R	S	517 C/T	wt	S
0080N	ERR234573	Samara	Beijing - A	2.2.1	Central Asia		136	4	pre-XDR	R	S315T (agc/aCc)	wt	wt	wt	wt	R	S450L (tcg/tTg)E761D (gag/gaC)	S450L	R	R	517 C/T	wt	wt	wt	S	R	D354A (gac/gCc)	wt	wt	S	S	wt	wt	S	S	wt	wt	R	517 C/T	-37 g>t	wt	S	S	517 C/T	S	S	517 C/T	wt	S
0020Y	ERR108462	Samara	Beijing - A	2.2.1	Central Asia		89	4	pre-XDR	R	S315T (agc/aCc)	wt	wt	wt	wt	R	S450L (tcg/tTg)E761D (gag/gaC)	S450L	R	R	517 C/T	wt	wt	wt	R	R	D354A (gac/gCc)	wt	wt	R	S	wt	wt	S	S	wt	wt	R	517 C/T	-37 g>t	wt	S	S	517 C/T	S	S	517 C/T	wt	S
1626T	ERR067687	Samara	Beijing - A	2.2.1	Central Asia		11	5	pre-XDR	R	S315T (agc/aCc)	wt	wt	wt	wt	R	S450L (tcg/tTg)E761D (gag/gaC)	S450L	R	R	517 C/T	wt	wt	wt	R	R	D354A (gac/gCc)	wt	-16 C/T	R	R	-7 T/C	wt	S	S	wt	wt	R	517 C/T	-37 g>t	wt	S	S	517 C/T	S	S	517 C/T	wt	R
2033L	ERR144620	Samara	Beijing - A	2.2.1	Central Asia		0	5	pre-XDR	R	S315T (agc/aCc)	L203L (ctg/ctA)	wt	wt	wt	R	S450L (tcg/tTg)E761D (gag/gaC)	S450L	R	R	517 C/T	wt	wt	wt	R	R	D354A (gac/gCc)	wt	-16 C/T	R	R	-7 T/C	wt	R	S	wt	wt	R	517 C/T	-37 g>t	wt	S	S	517 C/T	R	S	517 C/T	wt	S
0701N	ERR133908	Samara	Beijing - A	2.2.1	Central Asia		56	7	XDR	R	S315T (agc/aCc)	wt	wt	wt	wt	R	S450L (tcg/tTg)E761D (gag/gaC)	S450L	R	R	517 C/T	wt	wt	wt	R	R	D354A (gac/gCc)	wt	-16 C/T	R	R	-7 T/C	wt	R	R	wt	D94G (gac/gGc)	R	517 C/T	-37 g>t	wt	R	S	517 C/T	S	S	517 C/T	wt	R
1323P	ERR108503	Samara	Beijing - A	2.2.1	Central Asia		56	5	pre-XDR	R	S315T (agc/aCc)	wt	wt	wt	wt	R	S450L (tcg/tTg)E761D (gag/gaC)	S450L	R	R	517 C/T	wt	wt	wt	R	R	D354A (gac/gCc)	wt	wt	S	R	A102G (gcg/gGg)A102T (gcg/Acg)	wt	R	S	wt	wt	R	517 C/T	-37 g>t	wt	S	S	517 C/T	S	S	517 C/T	wt	S
2283H	ERR228003	Samara	Beijing - A	2.2.1	Central Asia		157	4	pre-XDR	R	S315T (agc/aCc)	wt	wt	wt	wt	R	S450L (tcg/tTg)E761D (gag/gaC)	S450L	R	R	517 C/T	wt	wt	wt	S	R	D354A (gac/gCc)	wt	wt	S	S	wt	wt	R	S	wt	wt	R	517 C/T	-37 g>t	wt	S	S	517 C/T	S	S	517 C/T	wt	R
2490H	ERR230008	Samara	Beijing - A	2.2.1	Central Asia		35	5	pre-XDR	R	S315T (agc/aCc)	wt	wt	wt	wt	R	S450L (tcg/tTg)E761D (gag/gaC)	S450L	R	R	517 C/T	wt	wt	wt	S	R	D354A (gac/gCc)	wt	wt	S	R	T47A (acc/Gcc)	wt	S	S	wt	wt	R	517 C/T	-37 g>t	wt	S	S	517 C/T	S	S	517 C/T	wt	R
0748P	ERR133919	Samara	Beijing - A	2.2.1	Central Asia		138	4	pre-XDR	R	S315T (agc/aCc)	wt	wt	wt	wt	R	S450L (tcg/tTg)E761D (gag/gaC)	S450L	R	R	517 C/T	wt	wt	wt	R	R	D354A (gac/gCc)	wt	-16 C/A	S	S	wt	wt	S	S	wt	wt	R	517 C/T	-37 g>t	wt	S	S	517 C/T	S	S	517 C/T	wt	S
0061S	ERR067622	Samara	Beijing - A	2.2.1	Central Asia		89	4	pre-XDR	R	S315T (agc/aCc)	wt	wt	wt	wt	R	S450L (tcg/tTg)E761D (gag/gaC)	S450L	R	R	517 C/T	wt	wt	wt	R	R	D354A (gac/gCc)	wt	-16 C/A	S	S	wt	wt	S	S	wt	wt	R	517 C/T	-37 g>t	wt	S	S	517 C/T	S	S	517 C/T	wt	S
1473C	ERR067709	Samara	Beijing - A	2.2.1	Central Asia		13	5	pre-XDR	R	S315T (agc/aCc)	-15 C/T	wt	wt	wt	R	S450L (tcg/tTg)E761D (gag/gaC)	S450L	R	R	517 C/T	wt	wt	wt	R	R	D354A (gac/gCc)	wt	-16 C/A	R	R	L172P (ctg/cCg)	wt	S	S	wt	wt	R	517 C/T	-37 g>t	wt	S	S	517 C/T	S	S	517 C/T	wt	R
2080M	ERR144636	Samara	Beijing - A	2.2.1	Central Asia		36	6	XDR	R	S315T (agc/aCc)	wt	wt	wt	wt	R	S450L (tcg/tTg)E761D (gag/gaC)	S450L	R	R	517 C/T	wt	wt	wt	R	R	D354A (gac/gCc)	wt	-16 C/A	R	R	Y103D (tac/Gac)	wt	R	R	wt	A90V (gcg/gTg)	R	517 C/T	-37 g>t	wt	S	S	517 C/T	S	S	517 C/T	wt	R
0450Q	ERR067750	Samara	Beijing - A	2.2.1	Central Asia		136	6	XDR	R	S315T (agc/aCc)	wt	wt	wt	wt	R	S450L (tcg/tTg)E761D (gag/gaC)	S450L	R	R	517 C/T	wt	wt	wt	R	R	D354A (gac/gCc)	wt	wt	R	R	A3E (gcg/gAg)	wt	R	R	wt	D94N (gac/Aac)	R	517 C/T	-37 g>t	wt	S	S	517 C/T	S	S	517 C/T	wt	S
0629K	ERR117453	Samara	Beijing - A	2.2.1	Central Asia		102	6	XDR	R	S315T (agc/aCc)	wt	wt	wt	wt	R	S450L (tcg/tTg)E761D (gag/gaC)	S450L	R	R	517 C/T	wt	wt	wt	S	R	D354A (gac/gCc)	wt	wt	S	R	V7G (gtc/gGc)	wt	R	R	wt	D94N (gac/Aac)	R	517 C/T	-37 g>t	wt	S	S	517 C/T	R	S	517 C/T	wt	R
1739R	ERR137275	Samara	Beijing - A	2.2.1	Central Asia		89	5	pre-XDR	R	S315T (agc/aCc)	wt	wt	wt	wt	R	S450L (tcg/tTg)E761D (gag/gaC)	S450L	R	R	517 C/T	wt	wt	wt	R	R	D354A (gac/gCc)	wt	wt	R	R	A134V (gcc/gTc)	wt	S	nonWT	E501D (gaa/gaC)	wt	R	517 C/T	-37 g>t	wt	S	S	517 C/T	S	S	517 C/T	wt	S
1858W	ERR144574	Samara	Beijing - A	2.2.1	Central Asia		35	6	XDR	R	S315T (agc/aCc)	-8 T/C	wt	wt	wt	R	S450L (tcg/tTg)E761D (gag/gaC)	S450L	R	R	517 C/T	wt	wt	wt	R	R	D354A (gac/gCc)	wt	wt	S	R	A143T (gcc/Acc)	wt	S	R	wt	D94A (gac/gCc)	R	517 C/T	-37 g>t	wt	S	S	517 C/T	S	S	517 C/T	wt	R
0831E	ERR067653	Samara	Beijing - A	2.2.1	Central Asia		0	6	XDR	R	S315T (agc/aCc)	wt	wt	wt	wt	R	S450L (tcg/tTg)E761D (gag/gaC)	S450L	R	R	517 C/T	wt	wt	wt	R	R	D354A (gac/gCc)	wt	4243193_4243195 GAP	S	R	V139G (gtg/gGg)	wt	S	R	wt	D94G (gac/gGc)	R	517 C/T	-37 g>t	wt	S	S	517 C/T	S	S	517 C/T	wt	S
0896A	ERR234563	Samara	Beijing - A	2.2.1	Central Asia		56	4	pre-XDR	R	S315T (agc/aCc)	wt	wt	wt	wt	R	S450L (tcg/tTg)E761D (gag/gaC)	S450L	R	R	517 C/T	wt	wt	wt	S	R	D354A (gac/gCc)	wt	wt	R	S	wt	wt	S	S	wt	wt	R	517 C/T	-37 g>t	wt	S	S	517 C/T	S	S	517 C/T	wt	S
2403N	ERR229998	Samara	Beijing - A	2.2.1	Central Asia		89	5	pre-XDR	R	S315T (agc/aCc)	wt	wt	wt	wt	R	S450L (tcg/tTg)E761D (gag/gaC)	S450L	S	R	517 C/T	wt	wt	wt	R	R	D354A (gac/gCc)	wt	wt	S	R	D12G (gac/gGc)	wt	S	S	wt	wt	R	517 C/T	-37 g>t	wt	S	S	517 C/T	S	S	517 C/T	wt	R
0840P	ERR067660	Samara	Beijing - A	2.2.1	Central Asia		35	4	pre-XDR	R	S315T (agc/aCc)	wt	wt	wt	wt	R	S450L (tcg/tTg)E761D (gag/gaC)	S450L	R	R	517 C/T	wt	wt	wt	S	R	D354A (gac/gCc)	wt	wt	R	S	wt	wt	S	S	wt	wt	R	517 C/T	-37 g>t	wt	S	S	517 C/T	S	S	517 C/T	wt	S
0044Z	ERR067618	Samara	Beijing - A	2.2.1	Central Asia		4	6	XDR	R	S315T (agc/aCc)	wt	wt	wt	wt	R	S450L (tcg/tTg)E761D (gag/gaC)	S450L	S	R	517 C/T	wt	wt	wt	S	R	D354A (gac/gCc)	wt	wt	R	R	T160P (aca/Cca)	wt	R	R	wt	D94G (gac/gGc)	R	517 C/T	-37 g>t	wt	S	S	517 C/T	S	S	517 C/T	wt	S
0460B	ERR067630	Samara	Beijing - A	2.2.1	Central Asia		39	5	pre-XDR	R	S315T (agc/aCc)	wt	wt	wt	wt	R	S450L (tcg/tTg)E761D (gag/gaC)	S450L	R	R	517 C/T	wt	wt	wt	R	R	D354A (gac/gCc)	G921D (ggt/gAt)	-8 C/A	S	R	V139A (gtg/gCg)	wt	S	S	wt	wt	R	517 C/T	-37 g>t	wt	S	S	517 C/T	S	S	517 C/T	wt	S
0943B	ERR067643	Samara	Beijing - A	2.2.1	Central Asia		107	5	pre-XDR	R	S315T (agc/aCc)	wt	wt	wt	wt	R	S450L (tcg/tTg)E761D (gag/gaC)	S450L	R	R	517 C/T	wt	wt	wt	R	R	D354A (gac/gCc)	wt	-8 C/A	S	R	V139A (gtg/gCg)	wt	R	S	wt	wt	R	517 C/T	-37 g>t	wt	S	S	517 C/T	S	S	517 C/T	wt	R
2487E	ERR229984	Samara	Beijing - A	2.2.1	Central Asia		61	5	pre-XDR	R	S315T (agc/aCc)	wt	wt	wt	wt	R	S450L (tcg/tTg)E761D (gag/gaC)	S450L	R	R	517 C/T	wt	wt	wt	R	R	D354A (gac/gCc)	wt	-8 C/A	S	R	V139A (gtg/gCg)	wt	S	nonWT	A504V (gcg/gTg)	wt	R	517 C/T	-37 g>t	wt	S	S	517 C/T	S	S	517 C/T	wt	R
2028F	ERR144619	Samara	Beijing - A	2.2.1	Central Asia		15	5	pre-XDR	R	S315T (agc/aCc)	-15 C/T	wt	wt	wt	R	S450L (tcg/tTg)E761D (gag/gaC)	S450L	S	R	517 C/T	wt	wt	wt	R	R	D354A (gac/gCc)	wt	-8 C/A	S	R	V139A (gtg/gCg)	wt	S	S	wt	wt	R	517 C/T	-37 g>t	wt	S	S	517 C/T	S	S	517 C/T	wt	R
0511G	ERR067761	Samara	Beijing - A	2.2.1	Central Asia		61	6	XDR	R	S315T (agc/aCc)	-15 C/T	wt	wt	wt	R	S450L (tcg/tTg)E761D (gag/gaC)	S450L	S	R	517 C/T	wt	wt	wt	S	R	D354A (gac/gCc)	wt	-8 C/A	S	R	V139A (gtg/gCg)	wt	R	R	wt	G88C (ggc/Tgc)	R	517 C/T	-37 g>t	wt	S	S	517 C/T	R	S	517 C/T	wt	R
2339T	ERR229931	Samara	Beijing - A	2.2.1	Central Asia		61	5	pre-XDR	R	S315T (agc/aCc)	wt	wt	wt	wt	R	S450L (tcg/tTg)E761D (gag/gaC)	S450L	R	R	517 C/T	wt	wt	wt	R	R	D354A (gac/gCc)	wt	-8 C/A	R	R	V139A (gtg/gCg)	wt	S	S	wt	wt	R	517 C/T	-37 g>t	wt	S	S	517 C/T	S	S	517 C/T	wt	R
0111X	ERR234637	Samara	Beijing - A	2.2.1	Central Asia		19	5	pre-XDR	R	S315T (agc/aCc)	wt	wt	wt	wt	R	S450L (tcg/tTg)E761D (gag/gaC)	S450L	R	R	517 C/T	wt	wt	wt	R	R	D354A (gac/gCc)	wt	-12 C/T	R	R	H51P (cac/cCc)	wt	S	S	wt	wt	R	517 C/T	-37 g>t	wt	S	S	517 C/T	S	S	517 C/T	wt	R
1392P	ERR137223	Samara	Beijing - A	2.2.1	Central Asia		1	6	XDR	R	S315T (agc/aCc)	wt	wt	wt	wt	R	S450L (tcg/tTg)E761D (gag/gaC)	S450L	R	R	517 C/T	wt	wt	wt	R	R	D354A (gac/gCc)	wt	-12 C/T	S	R	H51P (cac/cCc)	wt	R	R	wt	D94G (gac/gGc)	R	517 C/T	-37 g>t	wt	S	S	517 C/T	S	S	517 C/T	wt	R
1659E	ERR108507	Samara	Beijing - A	2.2.1	Central Asia		124	5	XDR	R	S315T (agc/aCc)	wt	wt	wt	wt	R	S450L (tcg/tTg)E761D (gag/gaC)	S450L	R	R	517 C/T	wt	wt	wt	R	R	D354A (gac/gCc)	wt	wt	S	S	wt	wt	R	R	wt	D94G (gac/gGc)	R	517 C/T	-37 g>t	wt	S	S	517 C/T	S	S	517 C/T	wt	R
1605W	ERR067717	Samara	Beijing - A	2.2.1	Central Asia		124	5	XDR	R	S315T (agc/aCc)	wt	wt	wt	wt	R	S450L (tcg/tTg)E761D (gag/gaC)	S450L	R	R	517 C/T	wt	wt	wt	R	R	D354A (gac/gCc)	wt	wt	S	S	wt	wt	R	R	wt	D94G (gac/gGc)	R	517 C/T	-37 g>t	wt	S	S	517 C/T	S	S	517 C/T	wt	R
2294V	ERR228043	Samara	Beijing - A	2.2.1	Central Asia		42	5	pre-XDR	R	S315T (agc/aCc)	wt	wt	wt	wt	R	S450L (tcg/tTg)E761D (gag/gaC)	S450L	S	R	517 C/T	wt	wt	wt	S	R	D354A (gac/gCc)	wt	wt	R	R	V7G (gtc/gGc)	wt	S	S	wt	wt	R	517 C/T	-37 g>t	wt	S	S	517 C/T	S	S	517 C/T	wt	R
2505Z	ERR229922	Samara	Beijing - A	2.2.1	Central Asia		124	4	pre-XDR	R	S315T (agc/aCc)	wt	wt	wt	wt	R	S450L (tcg/tTg)E761D (gag/gaC)	S450L	R	R	517 C/T	wt	wt	wt	R	R	D354A (gac/gCc)	wt	wt	S	S	wt	wt	S	S	wt	wt	R	517 C/T	-37 g>t	wt	S	S	517 C/T	S	S	517 C/T	wt	R
2275Z	ERR228050	Samara	Beijing - A	2.2.1	Central Asia		124	5	pre-XDR	R	S315T (agc/aCc)	wt	wt	wt	wt	R	S450L (tcg/tTg)E761D (gag/gaC)	S450L	S	R	517 C/T	wt	wt	wt	R	R	D354A (gac/gCc)	wt	wt	R	R	T100P (acc/Ccc)	wt	S	nonWT	N499S (aac/aGc)	wt	R	517 C/T	-37 g>t	wt	S	S	517 C/T	S	S	517 C/T	wt	R
2273X	ERR228042	Samara	Beijing - A	2.2.1	Central Asia		138	4	pre-XDR	R	S315T (agc/aCc)	wt	wt	wt	wt	R	S450L (tcg/tTg)E761D (gag/gaC)	S450L	R	R	517 C/T	wt	wt	wt	S	R	D354A (gac/gCc)	wt	wt	R	S	wt	wt	S	nonWT	N499S (aac/aGc)	wt	R	517 C/T	-37 g>t	wt	S	S	517 C/T	S	S	517 C/T	wt	R
2310M	ERR228012	Samara	Beijing - A	2.2.1	Central Asia		124	4	pre-XDR	R	S315T (agc/aCc)	wt	wt	wt	wt	R	S450L (tcg/tTg)E761D (gag/gaC)	S450L	S	R	517 C/T	wt	wt	wt	R	R	D354A (gac/gCc)	wt	wt	S	S	wt	wt	S	S	wt	wt	R	517 C/T	-37 g>t	wt	S	S	517 C/T	S	S	517 C/T	wt	S
2280E	ERR227987	Samara	Beijing - A	2.2.1	Central Asia		138	4	pre-XDR	R	S315T (agc/aCc)	wt	wt	wt	wt	R	S450L (tcg/tTg)E761D (gag/gaC)	S450L	S	R	517 C/T	wt	wt	wt	S	R	D354A (gac/gCc)	wt	wt	S	S	wt	wt	S	S	wt	wt	R	517 C/T	-37 g>t	wt	S	S	517 C/T	S	S	517 C/T	wt	S
0125M	ERR133805	Samara	Beijing - A	2.2.1	Central Asia		122	5	pre-XDR	R	S315T (agc/aCc)	wt	wt	wt	wt	R	S450L (tcg/tTg)E761D (gag/gaC)	S450L	R	R	517 C/T	wt	wt	wt	S	R	D354A (gac/gCc)	wt	wt	R	R	-11 A/G	wt	S	S	wt	wt	R	517 C/T	-37 g>t	wt	S	S	517 C/T	S	S	517 C/T	wt	S
0180X	ERR067581	Samara	Beijing - A	2.2.1	Central Asia		0	6	pre-XDR	R	S315T (agc/aCc)	wt	wt	wt	wt	R	S450L (tcg/tTg)	S450L	R	R	517 C/T	wt	4407575 GAP	wt	R	R	D354A (gac/gCc)	wt	wt	R	R	C72R (tgc/Cgc)	wt	S	S	wt	wt	R	517 C/T	-10 g>a	wt	S	S	517 C/T	S	S	517 C/T	wt	R
1586A	ERR137248	Samara	Beijing - A	2.2.1	Central Asia		4	4		R	S315T (agc/aCc)	wt	wt	wt	wt	R	S450L (tcg/tTg)D571A (gac/gCc)	S450L	R	R	517 C/T	wt	wt	wt	S	R	D354A (gac/gCc)	wt	wt	R	R	-11 A/G	wt	R	nonWT	N499Y (aac/Tac)	wt	S	517 C/T	wt	wt	S	S	517 C/T	S	S	517 C/T	wt	S
0443H	ERR067627	Samara	Beijing - A	2.2.1	Central Asia		89	4		R	S315T (agc/aCc)	wt	wt	wt	wt	R	S450W (tcg/tGg)	S450W	R	R	517 C/T	wt	wt	wt	S	R	D354A (gac/gCc)	wt	wt	R	R	K96R (aag/aGg)	wt	S	S	wt	wt	S	517 C/T	wt	wt	S	S	517 C/T	S	S	517 C/T	wt	no data
2514J	ERR229978	Samara	Beijing - A	2.2.1	Central Asia		0	2		R	S315T (agc/aCc)	wt	wt	wt	wt	R	S450L (tcg/tTg)	S450L	R	R	517 C/T	wt	wt	wt	R	R	wt	wt	-12 C/T	S	S	wt	wt	R	nonWT	E501D (gaa/gaC)	wt	S	517 C/T	wt	wt	S	S	517 C/T	S	S	517 C/T	wt	R
0311P	ERR133844	Samara	Beijing - A	2.2.1	Central Asia		1	5	pre-XDR	R	S315T (agc/aCc)	wt	wt	wt	wt	R	S450L (tcg/tTg)	S450L	R	R	517 C/T	K43R (aag/aGg)	wt	wt	R	R	M306V (atg/Gtg)	wt	wt	S	R	F58L (ttc/ttA)	wt	no data	S	wt	wt	R	517 C/T	-14 c>t	wt	S	S	517 C/T	S	S	517 C/T	wt	S
0066Y	ERR108498	Samara	Beijing - A	2.2.1	Central Asia		0	4	pre-XDR	R	S315T (agc/aCc)	wt	wt	wt	wt	R	S450L (tcg/tTg)	S450L	R	R	517 C/T	K43R (aag/aGg)	wt	wt	R	R	M306V (atg/Gtg)	wt	wt	R	R	2289093 GAP	wt	S	S	wt	wt	R	517 C/T	-14 c>t	wt	R	S	517 C/T	S	S	517 C/T	wt	S
0041W	ERR108515	Samara	Beijing - A	2.2.1	Central Asia		1	4	pre-XDR	R	S315T (agc/aCc)	wt	wt	wt	wt	R	S450L (tcg/tTg)I488V (atc/Gtc)	S450L	R	R	517 C/T	K43R (aag/aGg)	wt	wt	S	R	M306V (atg/Gtg)	wt	wt	S	R	K48E (aag/Gag)	wt	S	S	wt	wt	R	517 C/T	-14 c>t	wt	S	S	517 C/T	S	S	517 C/T	wt	S
0784D	ERR133935	Samara	Beijing - A	2.2.1	Central Asia		1	3		R	S315T (agc/aCc)	wt	wt	D308G (gac/gGc)	wt	R	L430R (ctg/cGg)D435Y (gac/Tac)	L430R D435Y	R	R	517 C/T	wt	wt	-55 C/A	R	R	G406D (ggc/gAc)	wt	wt	S	S	wt	wt	S	S	wt	wt	nonWT	517 C/T	wt	-55 C/A	S	S	517 C/T	S	S	517 C/T	wt	R
2381P	ERR229997	Samara	Beijing - A	2.2.1	Central Asia		2	3		R	S315T (agc/aCc)	wt	wt	D308G (gac/gGc)	wt	R	L430R (ctg/cGg)D435Y (gac/Tac)	L430R D435Y	S	R	517 C/T	wt	wt	wt	S	R	G406D (ggc/gAc)	wt	wt	S	S	wt	wt	S	S	wt	wt	S	517 C/T	wt	wt	S	S	517 C/T	S	S	517 C/T	wt	S
2341W	ERR229947	Samara	Beijing - A	2.2.1	Central Asia		2	4	pre-XDR	R	S315T (agc/aCc)	wt	wt	D308G (gac/gGc)	wt	R	L430R (ctg/cGg)D435Y (gac/Tac)	L430R D435Y	S	R	517 C/T	wt	wt	wt	S	R	G406D (ggc/gAc)	wt	wt	S	S	wt	wt	R	R	wt	D94G (gac/gGc)	S	517 C/T	wt	wt	S	S	517 C/T	S	S	517 C/T	wt	R
1506N	ERR117462	Samara	Beijing - A	2.2.1	Central Asia		1	4	pre-XDR	R	S315T (agc/aCc)	wt	wt	D308G (gac/gGc)	wt	R	L430R (ctg/cGg)D435Y (gac/Tac)	L430R D435Y	S	R	517 C/T	wt	wt	wt	S	R	G406D (ggc/gAc)	wt	wt	S	S	wt	wt	R	R	wt	S91P (tcg/Ccg)	S	517 C/T	wt	wt	S	S	517 C/T	S	S	517 C/T	wt	R
0770N	ERR108469	Samara	Beijing - A	2.2.1	Central Asia		1	7	XDR	R	S315T (agc/aCc)	L203L (ctg/ctA)	wt	wt	wt	R	S450L (tcg/tTg)	S450L	R	R	517 C/T	wt	wt	wt	R	R	M306V (atg/Gtg)	wt	wt	S	R	-11 A/C	wt	R	R	wt	D94G (gac/gGc)	R	517 C/T	-14 c>t	wt	S	S	517 C/T	S	S	517 C/T	wt	R
1048Q	ERR133984	Samara	Beijing - A	2.2.1	Central Asia		2	6	pre-XDR	R	S315T (agc/aCc)	L203L (ctg/ctA)	wt	wt	wt	R	S450L (tcg/tTg)	S450L	R	R	517 C/T	wt	wt	wt	R	R	M306V (atg/Gtg)	wt	wt	R	R	V155G (gtg/gGg)	wt	S	S	wt	wt	R	517 C/T	-14 c>t	wt	S	S	517 C/T	S	S	517 C/T	wt	R
1678A	ERR108510	Samara	Beijing - A	2.2.1	Central Asia		1	5	pre-XDR	R	S315T (agc/aCc)	L203L (ctg/ctA)	wt	wt	wt	R	S450L (tcg/tTg)	S450L	S	R	517 C/T	wt	wt	wt	S	R	M306V (atg/Gtg)	wt	wt	R	S	wt	wt	S	S	wt	wt	R	517 C/T	-14 c>t -2 c>g	wt	S	S	517 C/T	S	S	517 C/T	wt	R
2082P	ERR158570	Samara	Beijing - A	2.2.1	Central Asia		0	1		R	S315T (agc/aCc)	wt	wt	wt	wt	R	D435V (gac/gTc)	D435V	S	R	517 C/T	wt	wt	wt	S	S	wt	wt	wt	S	S	wt	wt	S	S	wt	wt	S	517 C/T	wt	wt	S	S	517 C/T	S	S	517 C/T	wt	S
2004E	ERR144606	Samara	Beijing - A	2.2.1	Central Asia		0	0		R	wt	wt	wt	wt	wt	R	wt	wt	R	S	wt	wt	wt	wt	R	S	wt	wt	wt	R	S	wt	wt	S	S	wt	wt	S	wt	wt	wt	S	S	wt	S	S	wt	wt	S
1342K	ERR137215	Samara	Beijing - A	2.2.1	Central Asia		0	0		R	wt	wt	wt	wt	wt	R	wt	wt	S	S	wt	wt	wt	wt	S	S	wt	wt	wt	S	S	wt	wt	S	S	wt	wt	S	wt	wt	wt	S	S	wt	S	S	wt	wt	S
0937V	ERR067639	Samara	Beijing - A	2.2.1	Central Asia		0	1	pre-XDR	R	wt	wt	wt	wt	wt	R	wt	wt	R	S	wt	wt	wt	wt	R	S	wt	wt	wt	R	S	wt	wt	S	S	wt	wt	R	wt	-12 c>t	wt	S	S	wt	S	S	wt	wt	S
0060R	ERR234557	Samara	Beijing	2.2.1	Central Asia		1	1		R	wt	wt	wt	wt	wt	R	wt	wt	R	S	wt	wt	wt	wt	R	R	wt	wt	-76 G/C	S	S	wt	wt	S	S	wt	wt	S	wt	wt	wt	S	S	wt	S	S	wt	wt	S
1545F	ERR117465	Samara	Beijing	2.2.1	Central Asia		1	1		R	wt	wt	wt	wt	wt	R	wt	wt	R	S	wt	wt	wt	wt	S	R	wt	wt	-76 G/C	S	S	wt	wt	R	S	wt	wt	S	wt	wt	wt	S	S	wt	S	S	wt	wt	R
1868G	ERR144579	Samara	Beijing	2.2.1	Central Asia		0	5	pre-XDR	R	S315T (agc/aCc)	-8 T/G	wt	wt	wt	R	S450L (tcg/tTg)	S450L	R	R	wt	K43R (aag/aGg)	wt	wt	R	R	D354A (gac/gCc)	wt	wt	S	S	wt	wt	S	S	wt	wt	R	wt	-15 c>g -12c>t	wt	S	S	wt	S	S	wt	wt	R
2035N	ERR144622	Samara	Beijing	2.2.1	Central Asia		0	5	XDR	R	S315T (agc/aCc)	-15 C/T	wt	wt	wt	R	H445L (cac/cTc)	H445L	R	R	wt	K43R (aag/aGg)	wt	wt	R	R	Q497R (cag/cGg)	wt	wt	R	S	wt	wt	R	R	wt	D94G (gac/gGc)	R	wt	-37 g>t	wt	S	S	wt	S	S	wt	wt	R
2142E	ERR158593	Samara	Beijing	2.2.1	Central Asia		0	0		R	wt	wt	wt	wt	wt	R	I925V (att/Gtt)	wt	R	S	wt	wt	wt	wt	R	S	wt	wt	wt	R	S	wt	wt	S	S	wt	wt	S	wt	wt	wt	S	S	wt	S	S	wt	wt	S
1457K	ERR137234	Samara	Beijing	2.2.1	Central Asia		1	6	pre-XDR	R	S315T (agc/aCc)	wt	wt	wt	wt	R	S450L (tcg/tTg)	S450L	R	R	1401 A/G	K43R (aag/aGg)	wt	wt	S	R	M306I (atg/atA)	wt	wt	R	R	H82R (cat/cGt)	wt	S	S	wt	wt	R	1401 A/G	wt	wt	R	R	1401 A/G	R	R	1401 A/G	wt	S
2567R	ERR234671	Samara	Beijing	2.2.1	Central Asia		1	3		R	S315T (agc/aCc)	wt	wt	wt	wt	R	S450L (tcg/tTg)	S450L	S	R	wt	K43R (aag/aGg)	wt	wt	S	R	M306I (atg/atA)	wt	F565L (ttc/Ctc)	R	R	H82R (cat/cGt)	wt	S	S	wt	wt	S	wt	wt	wt	S	S	wt	S	S	wt	wt	S
2208B	ERR228032	Samara	Beijing	2.2.1	Central Asia		2	4		R	A109T (gct/Act)	-15 C/T	wt	Y108C (tac/tGc)	wt	R	S450L (tcg/tTg)	S450L	R	R	wt	K43R (aag/aGg)	wt	wt	S	R	M306I (atg/atC)A817T (gcg/Acg)	wt	wt	S	S	wt	wt	S	S	wt	wt	S	wt	wt	wt	S	S	wt	R	R	wt	1918337 GAP	R
2071C	ERR144631	Samara	Beijing	2.2.1	Central Asia		2	4		R	A109T (gct/Act)	-15 C/T	wt	Y108C (tac/tGc)	wt	R	S450L (tcg/tTg)	S450L	R	R	wt	K43R (aag/aGg)	wt	wt	R	R	M306I (atg/atC)A817T (gcg/Acg)	wt	wt	S	S	wt	wt	S	S	wt	wt	S	wt	wt	wt	S	S	wt	R	R	wt	1918337 GAP	R
0190H	ERR067722	Samara	Beijing	2.2.1	Central Asia		2	6	pre-XDR	R	A109T (gct/Act)	-15 C/T	wt	Y108C (tac/tGc)	wt	R	S450L (tcg/tTg)	S450L	R	R	wt	K43R (aag/aGg)	wt	wt	R	R	M306I (atg/atC)A817T (gcg/Acg)	wt	-16 C/T	S	R	F81S (ttc/tCc)	wt	R	R	wt	D94G (gac/gGc)	S	wt	wt	wt	S	S	wt	R	R	wt	1918337 GAP	R
0307K	ERR133842	Samara	Beijing	2.2.1	Central Asia		0	1		R	wt	wt	wt	wt	wt	R	wt	wt	R	R	wt	K43R (aag/aGg)	wt	wt	R	S	wt	wt	wt	S	S	wt	wt	S	S	wt	wt	S	wt	wt	wt	S	S	wt	S	S	wt	wt	S
2049D	ERR144625	Samara	Beijing	2.2.1	Central Asia		0	0		R	wt	wt	wt	wt	wt	R	H445D (cac/Gac)	H445n S450n	S	S	wt	wt	wt	wt	S	S	wt	wt	wt	S	S	wt	wt	S	S	wt	wt	S	wt	wt	wt	S	S	wt	S	S	wt	wt	S
1250K	ERR137206	Samara	Beijing	2.2.1	Central Asia		1	5	pre-XDR	R	S315T (agc/aCc)	-15 C/T	wt	wt	wt	R	H445N (cac/Aac)L452P (ctg/cCg)	H445N L452P	R	R	wt	K88R (aag/aGg)	wt	wt	S	R	M306I (atg/atA)	wt	wt	S	R	H51R (cac/cGc)	wt	R	S	wt	wt	R	wt	-10 g>a	wt	S	S	wt	S	S	wt	wt	R
0069B	ERR108500	Samara	Beijing	2.2.1	Central Asia		1	5	pre-XDR	R	S315T (agc/aCc)	-15 C/T	wt	wt	wt	R	H445N (cac/Aac)L452P (ctg/cCg)	H445N L452P	R	R	wt	K88R (aag/aGg)	wt	wt	S	R	M306I (atg/atA)	wt	wt	S	R	H51R (cac/cGc)	wt	S	S	wt	wt	R	wt	-10 g>a	wt	S	S	wt	S	S	wt	wt	R
1830Q	ERR144563	Samara	Beijing	2.2.1	Central Asia		0	4	pre-XDR	R	S315T (agc/aCc)	-15 C/T	wt	wt	wt	R	S450L (tcg/tTg)	S450L	R	R	wt	K88R (aag/aGg)	wt	wt	R	R	M306V (atg/Gtg)	wt	wt	S	S	wt	wt	S	S	wt	wt	R	wt	-12 c>t	wt	S	S	wt	S	S	wt	wt	S
2568S	ERR234672	Samara	Beijing	2.2.1	Central Asia		2	5	pre-XDR	R	S315T (agc/aCc)	wt	wt	A193T (gcc/Acc)	wt	R	S450L (tcg/tTg)	S450L	R	R	wt	K43R (aag/aGg)	wt	wt	R	R	M306V (atg/Gtg)	wt	wt	R	R	-11 A/C	wt	S	S	wt	wt	R	wt	-37 g>t	wt	S	S	wt	S	S	wt	wt	R
0846W	ERR067665	Samara	Beijing	2.2.1	Central Asia		2	6	XDR	R	S315T (agc/aCc)	wt	wt	wt	wt	R	S450L (tcg/tTg)	S450L	R	R	wt	K43R (aag/aGg)	wt	wt	R	R	M306V (atg/Gtg)	wt	wt	R	R	-11 A/C	wt	R	R	wt	D94G (gac/gGc)	R	wt	-37 g>t	wt	S	S	wt	S	S	wt	wt	S
0085T	ERR234589	Samara	Beijing	2.2.1	Central Asia		2	5	pre-XDR	R	S315T (agc/aCc)	wt	wt	wt	wt	R	S450L (tcg/tTg)	S450L	R	R	wt	K43R (aag/aGg)	wt	wt	R	R	M306V (atg/Gtg)	wt	wt	S	R	-11 A/C	wt	S	S	wt	wt	R	wt	-37 g>t	wt	S	S	wt	S	S	wt	wt	S
1833T	ERR144566	Samara	Beijing	2.2.1	Central Asia		0	3		R	S315T (agc/aCc)	wt	wt	wt	wt	R	S450L (tcg/tTg)	S450L	R	R	wt	K43R (aag/aGg)	wt	wt	R	R	wt	wt	-43 G/C	S	R	L172P (ctg/cCg)	wt	R	S	wt	wt	S	wt	wt	wt	S	S	wt	S	S	wt	wt	R
2135X	ERR158590	Samara	Beijing	2.2.1	Central Asia		0	2		R	S315T (agc/aCc)	wt	wt	wt	wt	R	H445L (cac/cTc)	H445L	R	R	wt	K43R (aag/aGg)	wt	wt	R	R	G406D (ggc/gAc)	wt	wt	S	S	wt	wt	S	S	wt	wt	S	wt	wt	wt	S	S	wt	S	S	wt	wt	R
0593W	ERR133892	Samara	Beijing	2.2.1	Central Asia		0	6	pre-XDR	R	S315T (agc/aCc)	wt	wt	wt	wt	R	S450L (tcg/tTg)	S450L	R	R	1401 A/G	K88R (aag/aGg)	wt	wt	R	R	M306I (atg/atA)	wt	-16 C/T	no data	R	_187W (tga/tgG)	wt	S	S	wt	wt	R	1401 A/G	wt	wt	R	R	1401 A/G	R	R	1401 A/G	wt	S
1679B	ERR108511	Samara	Beijing	2.2.1	Central Asia		1	6	pre-XDR	R	wt	-15 C/T	S94A (tcg/Gcg)	wt	wt	R	S450L (tcg/tTg)	S450L	R	R	906 A/G1401 A/G	wt	G71_ (gga/Tga)	wt	S	R	Q497R (cag/cGg)	wt	wt	S	S	wt	wt	S	S	wt	wt	R	906 A/G1401 A/G	wt	wt	R	R	906 A/G1401 A/G	R	R	906 A/G1401 A/G	wt	R
0390A	ERR067724	Samara	Beijing	2.2.1	Central Asia		1	7	XDR	R	wt	-15 C/T	S94A (tcg/Gcg)	wt	wt	R	S450L (tcg/tTg)	S450L	R	R	906 A/G1401 A/G	wt	G71_ (gga/Tga)	wt	S	R	Q497R (cag/cGg)	wt	wt	R	S	wt	wt	R	R	wt	D94A (gac/gCc)	R	906 A/G1401 A/G	wt	wt	R	R	906 A/G1401 A/G	S	R	906 A/G1401 A/G	wt	R
0011N	ERR234556	Samara	Beijing	2.2.1	Central Asia		0	4		R	S315T (agc/aCc)	-15 C/T	wt	wt	wt	R	D265G (gac/gGc)H445N (cac/Aac)L452P (ctg/cCg)	H445N L452P	R	R	wt	K43R (aag/aGg)	wt	wt	R	R	M306V (atg/Gtg)	wt	wt	S	R	I6L (atc/Ctc)	wt	S	S	wt	wt	S	wt	wt	wt	S	S	wt	S	S	wt	wt	S
1737P	ERR137273	Samara	Beijing	2.2.1	Central Asia		0	3		R	S315T (agc/aCc)	-8 T/A	wt	wt	wt	R	S450L (tcg/tTg)	S450L	R	R	wt	K43R (aag/aGg)	wt	wt	S	R	M306V (atg/Gtg)	wt	wt	S	S	wt	wt	S	S	wt	wt	S	wt	wt	wt	R	S	wt	S	S	wt	wt	S
1706F	ERR137263	Samara	Beijing	2.2.1	Central Asia		0	0		R	wt	wt	wt	wt	wt	R	wt	wt	R	S	wt	wt	wt	wt	R	S	wt	wt	wt	R	S	wt	wt	S	S	wt	wt	S	wt	wt	wt	S	S	wt	S	S	wt	wt	R
0183A	ERR234645	Samara	Beijing	2.2.1	Central Asia		0	2		R	S315T (agc/aCc)	wt	wt	wt	wt	R	wt	wt	R	R	wt	K43R (aag/aGg)	wt	wt	R	R	M306V (atg/Gtg)	wt	-12 C/T	S	S	wt	wt	S	S	wt	wt	S	wt	wt	wt	S	S	wt	S	S	wt	wt	S
1471A	ERR067707	Samara	Beijing - CAO	2.2.1	Central Asia outbreak		6	3		R	S315T (agc/aCc)	wt	wt	wt	wt	R	S450L (tcg/tTg)	S450L	R	R	wt	K43R (aag/aGg)	wt	wt	R	R	M306V (atg/Gtg)	wt	wt	S	S	wt	wt	S	S	wt	wt	S	wt	wt	wt	S	S	wt	S	S	wt	wt	S
2501V	ERR229993	Samara	Beijing - CAO	2.2.1	Central Asia outbreak		2	7	pre-XDR	R	S315T (agc/aCc)	wt	wt	wt	wt	R	S450L (tcg/tTg)	S450L	R	R	1401 A/G	K43R (aag/aGg)	wt	wt	R	R	M306V (atg/Gtg)	wt	wt	R	R	T100A (acc/Gcc)	wt	S	S	wt	wt	R	1401 A/G	wt	wt	R	R	1401 A/G	R	R	1401 A/G	wt	R
0395F	ERR133855	Samara	Beijing - CAO	2.2.1	Central Asia outbreak		5	3		R	S315T (agc/aCc)	wt	wt	wt	wt	R	S450L (tcg/tTg)	S450L	R	R	wt	K43R (aag/aGg)	wt	wt	S	R	M306V (atg/Gtg)	wt	wt	S	S	wt	wt	S	S	wt	wt	S	wt	wt	wt	R	S	wt	S	S	wt	wt	S
0913T	ERR067672	Samara	Beijing - CAO	2.2.1	Central Asia outbreak		6	3		R	S315T (agc/aCc)	wt	wt	wt	wt	R	S450L (tcg/tTg)	S450L	R	R	wt	K43R (aag/aGg)	wt	wt	S	R	M306V (atg/Gtg)	wt	wt	S	S	wt	wt	S	S	wt	wt	S	wt	wt	wt	R	S	wt	S	S	wt	wt	S
0829C	ERR133954	Samara	Beijing - CAO	2.2.1	Central Asia outbreak		5	4		R	S315T (agc/aCc)	wt	wt	wt	wt	R	S450L (tcg/tTg)	S450L	R	R	wt	K43R (aag/aGg)	wt	wt	R	R	M306V (atg/Gtg)	wt	wt	R	R	-11 A/C	wt	S	S	wt	wt	S	wt	wt	wt	S	S	wt	S	S	wt	wt	S
1128C	ERR108495	Samara	Beijing - CAO	2.2.1	Central Asia outbreak		5	3		R	S315T (agc/aCc)	wt	wt	wt	wt	R	S450L (tcg/tTg)	S450L	R	R	wt	K43R (aag/aGg)	wt	wt	R	R	M306V (atg/Gtg)	wt	wt	S	S	wt	wt	R	S	wt	wt	S	wt	wt	wt	S	S	wt	S	S	wt	wt	S
2386V	ERR229926	Samara	Beijing - CAO	2.2.1	Central Asia outbreak		5	3		R	S315T (agc/aCc)	wt	wt	wt	wt	R	S450L (tcg/tTg)	S450L	R	R	wt	K43R (aag/aGg)	wt	wt	R	R	M306V (atg/Gtg)	wt	wt	S	S	wt	wt	S	S	wt	wt	S	wt	wt	wt	S	S	wt	S	S	wt	wt	S
2214H	ERR228056	Samara	Beijing - CAO	2.2.1	Central Asia outbreak		0	6	pre-XDR	R	S315T (agc/aCc)	wt	wt	wt	wt	R	S450L (tcg/tTg)	S450L	R	R	wt	K43R (aag/aGg)	wt	wt	R	R	M306V (atg/Gtg)	wt	wt	R	R	I133T (att/aCt)	wt	S	S	wt	wt	R	wt	-12 c>t	wt	S	S	wt	S	S	wt	wt	S
0899D	ERR133966	Samara	Beijing - CAO	2.2.1	Central Asia outbreak		1	3		R	S315T (agc/aCc)	wt	wt	wt	wt	R	S450L (tcg/tTg)	S450L	R	R	wt	K43R (aag/aGg)	wt	wt	S	R	M306V (atg/Gtg)	wt	wt	S	S	wt	wt	S	S	wt	wt	S	wt	wt	wt	S	S	wt	S	S	wt	wt	S
2154S	ERR158598	Samara	Beijing - CAO	2.2.1	Central Asia outbreak		1	3		R	S315T (agc/aCc)	wt	wt	wt	wt	R	S450L (tcg/tTg)	S450L	R	R	wt	K43R (aag/aGg)	wt	wt	S	R	M306V (atg/Gtg)	wt	wt	S	S	wt	wt	S	S	wt	wt	S	wt	wt	wt	S	S	wt	S	S	wt	wt	R
1359D	ERR137218	Samara	Beijing - CAO	2.2.1	Central Asia outbreak		0	4	pre-XDR	R	S315T (agc/aCc)	wt	wt	wt	wt	R	S450L (tcg/tTg)	S450L	R	R	wt	K43R (aag/aGg)	wt	wt	R	R	M306V (atg/Gtg)	wt	wt	S	S	wt	wt	S	S	wt	wt	R	wt	-10 g>a	wt	S	S	wt	S	S	wt	wt	R
0716E	ERR108455	Samara	Beijing - CAO	2.2.1	Central Asia outbreak		0	5	pre-XDR	R	S315T (agc/aCc)	wt	wt	wt	wt	R	S450L (tcg/tTg)	S450L	R	R	wt	K43R (aag/aGg)	wt	wt	S	R	M306V (atg/Gtg)	wt	wt	R	R	L156P (ctg/cCg)	wt	R	S	wt	wt	R	wt	-14 c>t	wt	S	S	wt	S	S	wt	wt	S
2095D	ERR158580	Samara	Beijing - CAO	2.2.1	Central Asia outbreak		1	3	pre-XDR	R	S315T (agc/aCc)	wt	wt	wt	wt	R	S450L (tcg/tTg)	S450L	R	R	wt	K43R (aag/aGg)	wt	wt	S	R	M306V (atg/Gtg)	wt	wt	R	S	wt	wt	R	R	wt	D94N (gac/Aac)	S	wt	wt	wt	R	S	wt	S	S	wt	wt	S
2297Y	ERR228059	Samara	Beijing - CAO	2.2.1	Central Asia outbreak		2	4	pre-XDR	R	S315T (agc/aCc)	wt	wt	wt	wt	R	S450L (tcg/tTg)	S450L	R	R	wt	K43R (aag/aGg)	wt	wt	R	R	M306V (atg/Gtg)	wt	wt	S	S	wt	wt	R	R	wt	D94N (gac/Aac)	S	wt	wt	wt	S	S	wt	S	S	wt	wt	S
1066K	ERR108426	Samara	Beijing - CAO	2.2.1	Central Asia outbreak		1	2		R	S315T (agc/aCc)	wt	wt	wt	wt	R	S450L (tcg/tTg)	S450L	R	R	wt	K43R (aag/aGg)	wt	wt	R	R	M306V (atg/Gtg)	wt	wt	S	S	wt	wt	R	S	wt	wt	S	wt	wt	wt	S	S	wt	S	S	wt	wt	S
1821F	ERR144560	Samara	Beijing - CAO	2.2.1	Central Asia outbreak		2	3		R	S315T (agc/aCc)	wt	wt	wt	wt	R	S450L (tcg/tTg)	S450L	R	R	wt	K43R (aag/aGg)	wt	wt	R	R	M306V (atg/Gtg)	wt	wt	R	R	2289057 GAP	wt	S	S	wt	wt	S	wt	wt	wt	S	S	wt	S	S	wt	wt	S
0940Y	ERR067641	Samara	Beijing - CAO	2.2.1	Central Asia outbreak		2	3		R	S315T (agc/aCc)	wt	wt	wt	wt	R	S450L (tcg/tTg)	S450L	R	R	wt	K43R (aag/aGg)	wt	wt	S	R	M306V (atg/Gtg)	wt	wt	R	R	2289057 GAP	wt	S	S	wt	wt	S	wt	wt	wt	S	S	wt	S	S	wt	wt	S
0404Q	ERR067590	Samara	Beijing - CAO	2.2.1	Central Asia outbreak		2	3		R	S315T (agc/aCc)	wt	wt	wt	wt	R	S450L (tcg/tTg)	S450L	R	R	wt	K43R (aag/aGg)	wt	wt	R	R	M306V (atg/Gtg)	wt	wt	R	R	2289057 GAP	wt	S	S	wt	wt	S	wt	wt	wt	S	S	wt	S	S	wt	wt	S
1268E	ERR137208	Samara	Beijing - CAO	2.2.1	Central Asia outbreak		1	7	XDR	R	S315T (agc/aCc)	wt	wt	L285F (ttg/ttT)	wt	R	S450L (tcg/tTg)	S450L	R	R	1401 A/G	K43R (aag/aGg)	wt	wt	R	R	M306V (atg/Gtg)	wt	wt	R	S	wt	wt	R	R	wt	D94A (gac/gCc)	R	1401 A/G	wt	wt	R	R	1401 A/G	R	R	1401 A/G	wt	R
2536H	ERR234661	Samara	Beijing - CAO	2.2.1	Central Asia outbreak		1	7	XDR	R	S315T (agc/aCc)	wt	wt	wt	wt	R	S450L (tcg/tTg)	S450L	R	R	1401 A/G	K43R (aag/aGg)	wt	wt	R	R	M306V (atg/Gtg)	wt	wt	R	S	wt	wt	R	R	wt	D94A (gac/gCc)	R	1401 A/G	wt	wt	R	R	1401 A/G	R	R	1401 A/G	wt	R
1469Y	ERR067705	Samara	Beijing - CAO	2.2.1	Central Asia outbreak		0	2		R	S315T (agc/aCc)	wt	wt	wt	wt	R	S450L (tcg/tTg)	S450L	R	R	wt	K43R (aag/aGg)	wt	wt	S	S	wt	wt	wt	R	R	-11 A/G	wt	S	S	wt	wt	S	wt	wt	wt	S	S	wt	S	S	wt	wt	S
2356M	ERR229940	Samara	Beijing - CAO	2.2.1	Central Asia outbreak		0	1		R	S315T (agc/aCc)	wt	wt	wt	wt	R	H445R (cac/cGc)	H445R	R	R	wt	K43R (aag/aGg)	wt	wt	S	S	wt	wt	wt	S	S	wt	wt	S	S	wt	wt	S	wt	wt	wt	S	S	wt	S	S	wt	wt	S
0096F	ERR067608	Samara	Beijing - CAO	2.2.1	Central Asia outbreak		0	1		R	S315T (agc/aCc)	wt	wt	wt	wt	R	wt	wt	R	R	wt	K43R (aag/aGg)	wt	wt	S	S	wt	wt	wt	S	S	wt	wt	S	S	wt	wt	S	wt	wt	wt	S	S	wt	S	S	wt	wt	S
2382Q	ERR230005	Samara	Beijing - CAO	2.2.1	Central Asia outbreak		0	3		R	S315T (agc/aCc)	wt	wt	wt	wt	R	S450L (tcg/tTg)I491V (atc/Gtc)	S450L I491V	R	R	wt	K43R (aag/aGg)	wt	wt	R	R	M306I (atg/atA)	wt	wt	R	R	R154G (agg/Ggg)	wt	S	S	wt	wt	S	wt	wt	wt	S	S	wt	S	S	wt	wt	R
0385V	ERR234646	Samara	Beijing - CAO	2.2.1	Central Asia outbreak		0	2		R	S315T (agc/aCc)	wt	wt	wt	wt	R	S450L (tcg/tTg)	S450L	R	R	wt	K43R (aag/aGg)	wt	wt	S	R	M306V (atg/Gtg)	wt	wt	S	S	wt	wt	S	S	wt	wt	S	wt	wt	wt	S	S	wt	S	S	wt	wt	no data
1071Q	ERR108428	Samara	Beijing - CAO	2.2.1	Central Asia outbreak		0	6	pre-XDR	R	S315T (agc/aCc)	wt	wt	wt	wt	R	S450L (tcg/tTg)	S450L	R	R	1401 A/G	K43R (aag/aGg)	wt	wt	R	R	Q497K (cag/Aag)	wt	wt	S	R	P54L (ccg/cTg)	wt	S	S	wt	wt	R	1401 A/G	wt	wt	R	R	1401 A/G	R	R	1401 A/G	wt	S
0651J	ERR234562	Samara	Beijing - CAO	2.2.1	Central Asia outbreak		0	2		R	S315T (agc/aCc)	wt	wt	wt	wt	R	V170F (gtc/Ttc)	V170F	R	R	wt	K43R (aag/aGg)	wt	wt	R	S	wt	wt	wt	S	S	wt	wt	S	S	wt	wt	S	wt	wt	wt	S	S	wt	S	S	wt	wt	R
0518P	ERR133873	Samara	Beijing - CAO	2.2.1	Central Asia outbreak		0	4	pre-XDR	R	S315T (agc/aCc)	wt	wt	wt	wt	R	L430P (ctg/cCg)D435G (gac/gGc)	L430P D435G	R	R	wt	K43R (aag/aGg)	wt	wt	S	R	M306V (atg/Gtg)	wt	wt	R	R	G97S (ggt/Agt)	wt	S	R	wt	D94A (gac/gCc)	nonWT	wt	2715369_2715386GAP	wt	S	S	wt	S	S	wt	wt	no data
0039T	ERR133798	Samara	Beijing	2.2.1	Central Asia		0	1		R	wt	wt	wt	wt	wt	R	wt	wt	R	R	514 A/C	wt	L44Q (cta/cAa)	wt	R	S	wt	wt	wt	S	S	wt	wt	S	S	wt	wt	S	514 A/C	wt	wt	S	S	514 A/C	S	S	514 A/C	wt	S
2531C	ERR234657	Samara	Beijing	2.2.1	Central Asia		0	8	XDR	R	V68G (gtc/gGc)	-15 C/T	wt	wt	wt	R	S450L (tcg/tTg)	S450L	R	R	514 A/C1401 A/G	wt	L44Q (cta/cAa)	wt	R	R	M306V (atg/Gtg)	wt	wt	R	R	F81C (ttc/tGc)	wt	R	R	wt	S91P (tcg/Ccg)	R	514 A/C1401 A/G	wt	wt	R	R	514 A/C1401 A/G	R	R	514 A/C1401 A/G	wt	R
1709J	ERR137264	Samara	Beijing	2.2.1	Central Asia		5	5	pre-XDR	R	S315T (agc/aCc)	wt	wt	wt	wt	R	S450L (tcg/tTg)	S450L	R	R	wt	K88R (aag/aGg)	wt	wt	S	R	M306I (atg/atT)	wt	wt	S	R	H71R (cat/cGt)	wt	S	R	wt	D94A (gac/gCc)	S	wt	wt	wt	S	S	wt	S	S	wt	wt	S
2485C	ERR229968	Samara	Beijing	2.2.1	Central Asia		5	5	pre-XDR	R	S315T (agc/aCc)	wt	wt	wt	wt	R	S450L (tcg/tTg)	S450L	R	R	wt	K88R (aag/aGg)	wt	wt	R	R	M306I (atg/atT)	wt	wt	S	R	H71R (cat/cGt)	wt	R	R	wt	D94A (gac/gCc)	S	wt	wt	wt	S	S	wt	S	S	wt	wt	R
2150N	ERR158596	Samara	Beijing	2.2.1	Central Asia		5	5	pre-XDR	R	S315T (agc/aCc)	wt	wt	wt	wt	R	S450L (tcg/tTg)	S450L	R	R	wt	K88R (aag/aGg)	wt	wt	S	R	M306I (atg/atT)	wt	wt	S	R	H71R (cat/cGt)	wt	R	R	wt	D94A (gac/gCc)	S	wt	wt	wt	R	S	wt	S	S	wt	wt	S
1422X	ERR137229	Samara	Beijing	2.2.1	Central Asia		5	5	pre-XDR	R	S315T (agc/aCc)	wt	wt	wt	wt	R	S450L (tcg/tTg)	S450L	R	R	wt	K88R (aag/aGg)	wt	wt	R	R	M306I (atg/atT)	wt	wt	R	R	H71R (cat/cGt)	wt	R	R	wt	D94A (gac/gCc)	S	wt	wt	wt	S	S	wt	S	S	wt	wt	R
2319X	ERR227981	Samara	Beijing	2.2.1	Central Asia		5	3		R	S315T (agc/aCc)	wt	wt	wt	wt	R	S450L (tcg/tTg)	S450L	R	R	wt	K88R (aag/aGg)	wt	wt	S	R	M306I (atg/atT)	wt	wt	R	S	wt	wt	S	S	wt	wt	S	wt	wt	wt	S	S	wt	S	S	wt	wt	R
0591T	ERR133890	Samara	Beijing	2.2.1	Central Asia		5	9	XDR	R	S315T (agc/aCc)	wt	wt	wt	wt	R	S450L (tcg/tTg)	S450L	R	R	1401 A/G	K88R (aag/aGg)	wt	wt	S	R	M306I (atg/atT)	wt	wt	S	R	F94C (ttc/tGc)	wt	R	R	wt	D94G (gac/gGc)	R	1401 A/G	wt	wt	R	R	1401 A/G	R	R	1401 A/G	wt	R
2078K	ERR144634	Samara	Beijing	2.2.1	Central Asia		0	3		R	S315T (agc/aCc)	-15 C/T	wt	wt	wt	R	S450L (tcg/tTg)	S450L	R	R	wt	K88R (aag/aGg)	wt	wt	R	R	M306I (atg/atT)	wt	wt	S	S	wt	wt	S	S	wt	wt	S	wt	wt	wt	S	S	wt	S	S	wt	wt	R
1558V	ERR067714	Samara	Beijing	2.2.1	Central Asia		0	4		R	S315T (agc/aCc)	wt	wt	wt	wt	R	S450L (tcg/tTg)F503S (ttc/tCc)	S450L	R	R	wt	K88R (aag/aGg)	wt	wt	R	R	M306V (atg/Gtg)	wt	wt	R	R	K96E (aag/Gag)	wt	R	S	wt	wt	S	wt	wt	wt	S	S	wt	S	S	wt	wt	S
2207A	ERR228024	Samara	Beijing	2.2.1	Central Asia		1	5	pre-XDR	R	S315T (agc/aCc)	wt	wt	wt	wt	R	S450L (tcg/tTg)F503S (ttc/tCc)	S450L	R	R	wt	K88R (aag/aGg)	wt	wt	R	R	M306V (atg/Gtg)	wt	wt	R	R	K96E (aag/Gag)	wt	S	S	wt	wt	R	wt	-10 g>a	wt	S	S	wt	S	S	wt	wt	R
2344Z	ERR229971	Samara	Beijing	2.2.1	Central Asia		1	5	pre-XDR	R	S315T (agc/aCc)	wt	wt	wt	wt	R	S450L (tcg/tTg)F503S (ttc/tCc)	S450L	R	R	wt	K88R (aag/aGg)	wt	wt	R	R	M306V (atg/Gtg)	wt	wt	R	R	K96E (aag/Gag)	wt	S	S	wt	wt	R	wt	-12 c>t	wt	S	S	wt	S	S	wt	wt	R
2337R	ERR229915	Samara	Beijing	2.2.1	Central Asia		0	4	pre-XDR	R	S315T (agc/aCc)	wt	wt	wt	wt	R	S450L (tcg/tTg)H835R (cac/cGc)	S450L	R	R	wt	K88R (aag/aGg)	wt	wt	R	R	M306V (atg/Gtg)	wt	wt	S	S	wt	wt	S	S	wt	wt	R	wt	-10 g>a	wt	S	S	wt	S	S	wt	wt	R
2163C	ERR227975	Samara	Beijing	2.2.1	Central Asia		0	2		R	S315T (agc/aCc)	wt	wt	wt	wt	R	S450L (tcg/tTg)	S450L	R	R	wt	K88R (aag/aGg)	wt	wt	S	nonWT	H1002R (cac/cGc)	wt	wt	S	S	wt	wt	S	S	wt	wt	S	wt	wt	wt	S	S	wt	S	S	wt	wt	R
0438C	ERR067625	Samara	Beijing	2.2.1	Central Asia		0	2		R	S315T (agc/aCc)	wt	wt	wt	wt	R	S450L (tcg/tTg)I491V (atc/Gtc)	S450L I491V	R	R	wt	K88R (aag/aGg)	wt	wt	R	S	wt	wt	wt	S	S	wt	wt	S	S	wt	wt	S	wt	wt	wt	S	S	wt	S	S	wt	wt	no data
2601D	ERR234692	Samara	Beijing	2.2.1	Central Asia		1	4	pre-XDR	R	S315T (agc/aCc)	wt	wt	wt	wt	R	H445L (cac/cTc)	H445L	R	R	wt	K88R (aag/aGg)	wt	wt	S	R	M306V (atg/Gtg)	wt	wt	S	S	wt	wt	S	S	wt	wt	R	wt	-15 c>g	wt	S	S	wt	S	S	wt	wt	R
0616W	ERR133896	Samara	Beijing	2.2.1	Central Asia		1	5	pre-XDR	R	S315T (agc/aCc)	wt	wt	wt	wt	R	T399A (acc/Gcc)S450L (tcg/tTg)	S450L	R	R	wt	K88R (aag/aGg)	wt	wt	S	R	M306V (atg/Gtg)	wt	wt	S	R	F94L (ttc/Ctc)	wt	S	R	wt	G88A (ggc/gCc)	S	wt	wt	wt	S	S	wt	S	S	wt	wt	R
0721K	ERR133914	Samara	Beijing	2.2.1	Central Asia		0	2		R	S315T (agc/aCc)	wt	wt	wt	wt	R	wt	wt	R	R	wt	K88R (aag/aGg)	wt	wt	R	R	M306V (atg/Gtg)	wt	wt	R	S	wt	wt	S	S	wt	wt	S	wt	wt	wt	S	S	wt	S	S	wt	wt	S
0372F	ERR067696	Samara	Beijing - B	2.2.1	Europe/Russian W148 Outbreak		1	5	pre-XDR	R	S315T (agc/aCc)	-34 C/T	wt	wt	wt	R	S450L (tcg/tTg)	S450L	R	R	1401 A/G	K43R (aag/aGg)	wt	wt	S	nonWT	N296H (aat/Cat)	wt	wt	S	S	wt	wt	R	S	wt	wt	R	1401 A/G	wt	wt	R	R	1401 A/G	S	R	1401 A/G	wt	S
1757L	ERR137282	Samara	Beijing - B	2.2.1	Europe/Russian W148 Outbreak		1	5	pre-XDR	R	S315T (agc/aCc)	-34 C/T	wt	wt	wt	R	S450L (tcg/tTg)	S450L	R	R	1401 A/G	K43R (aag/aGg)	wt	wt	S	nonWT	N296H (aat/Cat)	wt	wt	S	S	wt	wt	S	S	wt	wt	R	1401 A/G	wt	wt	R	R	1401 A/G	R	R	1401 A/G	wt	R
2564N	ERR234668	Samara	Beijing - B	2.2.1	Europe/Russian W148 Outbreak		0	4	pre-XDR	R	S315T (agc/aCc)	-34 C/T	wt	wt	wt	R	S450L (tcg/tTg)	S450L	R	R	wt	K43R (aag/aGg)	wt	wt	R	nonWT	N296H (aat/Cat)	wt	wt	R	R	T47A (acc/Gcc)	wt	R	S	wt	wt	R	wt	-10 g>a	wt	S	S	wt	S	S	wt	wt	S
0710Y	ERR117454	Samara	Beijing - B	2.2.1	Europe/Russian W148 Outbreak		1	7	pre-XDR	R	S315T (agc/aCc)	wt	wt	wt	wt	R	S450L (tcg/tTg)	S450L	R	R	1401 A/G	K43R (aag/aGg)	wt	wt	S	R	N296H (aat/Cat)	wt	-16 C/T	R	R	D8E (gac/gaA)	wt	R	S	wt	wt	R	1401 A/G	wt	wt	R	R	1401 A/G	R	R	1401 A/G	wt	R
1052V	ERR108421	Samara	Beijing - B	2.2.1	Europe/Russian W148 Outbreak		1	4		R	S315T (agc/aCc)	wt	wt	wt	wt	R	S450L (tcg/tTg)	S450L	R	R	wt	K43R (aag/aGg)	wt	wt	R	R	N296H (aat/Cat)	wt	-16 C/T	R	R	D8E (gac/gaA)	wt	S	S	wt	wt	S	wt	wt	wt	S	S	wt	S	S	wt	wt	R
1735M	ERR137271	Samara	Beijing - B	2.2.1	Europe/Russian W148 Outbreak		2	5	pre-XDR	R	S315T (agc/aCc)	wt	wt	wt	wt	R	S450L (tcg/tTg)	S450L	R	R	wt	K43R (aag/aGg)	wt	wt	R	R	N296H (aat/Cat)	wt	-12 C/T	R	R	L4W (ttg/tGg)	wt	S	S	wt	wt	R	wt	-10 g>a	wt	S	S	wt	S	S	wt	wt	R
1532R	ERR228006	Samara	Beijing - B	2.2.1	Europe/Russian W148 Outbreak		1	5	pre-XDR	R	S315T (agc/aCc)	wt	wt	wt	wt	R	S450L (tcg/tTg)	S450L	R	R	wt	K43R (aag/aGg)	wt	wt	S	R	N296H (aat/Cat)	wt	-16 C/T	R	R	S67P (tcg/Ccg)	wt	R	S	wt	wt	R	wt	-37 g>t	wt	S	S	wt	S	S	wt	wt	R
2312P	ERR228028	Samara	Beijing - B	2.2.1	Europe/Russian W148 Outbreak		1	5	pre-XDR	R	S315T (agc/aCc)	wt	wt	wt	wt	R	S450L (tcg/tTg)	S450L	R	R	wt	K43R (aag/aGg)	wt	wt	R	R	N296H (aat/Cat)	wt	-16 C/T	R	R	S67P (tcg/Ccg)	wt	S	S	wt	wt	R	wt	-37 g>t	wt	S	S	wt	S	S	wt	wt	R
1870J	ERR144581	Samara	Beijing - B	2.2.1	Europe/Russian W148 Outbreak		0	3	pre-XDR	R	S315T (agc/aCc)	wt	wt	wt	wt	R	S450L (tcg/tTg)H723Y (cac/Tac)	S450L	R	R	wt	K43R (aag/aGg)	wt	wt	S	nonWT	N296H (aat/Cat)	wt	wt	R	S	wt	wt	S	S	wt	wt	R	wt	-37 g>t	wt	S	S	wt	S	S	wt	wt	R
2348D	ERR229995	Samara	Beijing - B	2.2.1	Europe/Russian W148 Outbreak		1	2		R	S315T (agc/aCc)	wt	wt	wt	wt	R	S450L (tcg/tTg)	S450L	R	R	wt	K43R (aag/aGg)	wt	wt	S	nonWT	N296H (aat/Cat)	wt	wt	S	S	wt	wt	S	S	wt	wt	S	wt	wt	wt	S	S	wt	S	S	wt	wt	R
0653L	ERR133899	Samara	Beijing - B	2.2.1	Europe/Russian W148 Outbreak		1	7	pre-XDR	R	S315T (agc/aCc)	wt	wt	wt	wt	R	E82G (gag/gGg)S450L (tcg/tTg)R827C (cgc/Tgc)	S450L	R	R	1401 A/G	K43R (aag/aGg)	wt	wt	R	R	N296H (aat/Cat)M306I (atg/atA)	wt	wt	S	R	A102P (gcg/Ccg)	wt	S	S	wt	wt	R	1401 A/G	wt	wt	R	R	1401 A/G	S	R	1401 A/G	wt	S
0441F	ERR234607	Samara	Beijing - B	2.2.1	Europe/Russian W148 Outbreak		4	3	pre-XDR	R	S315T (agc/aCc)	wt	wt	wt	wt	R	S450L (tcg/tTg)	S450L	R	R	wt	K43R (aag/aGg)	wt	wt	S	nonWT	N296H (aat/Cat)D1024N (gac/Aac)	wt	wt	R	S	wt	wt	S	S	wt	wt	R	wt	-12 c>t	wt	S	S	wt	S	S	wt	wt	no data
1850M	ERR144570	Samara	Beijing - B	2.2.1	Europe/Russian W148 Outbreak		4	2		R	S315T (agc/aCc)	wt	wt	wt	wt	R	S450L (tcg/tTg)	S450L	R	R	wt	K43R (aag/aGg)	wt	wt	S	nonWT	N296H (aat/Cat)	wt	wt	S	S	wt	wt	S	S	wt	wt	S	wt	wt	wt	S	S	wt	S	S	wt	wt	R
2328G	ERR228037	Samara	Beijing - B	2.2.1	Europe/Russian W148 Outbreak		4	2		R	S315T (agc/aCc)	wt	wt	wt	wt	R	S450L (tcg/tTg)	S450L	R	R	wt	K43R (aag/aGg)	wt	wt	S	nonWT	N296H (aat/Cat)	wt	wt	S	S	wt	wt	no data	S	wt	wt	S	wt	wt	wt	no data	S	wt	no data	S	wt	wt	no data
2195M	ERR227976	Samara	Beijing - B	2.2.1	Europe/Russian W148 Outbreak		0	2		R	S315T (agc/aCc)	wt	wt	wt	wt	R	S450L (tcg/tTg)	S450L	R	R	wt	K43R (aag/aGg)	wt	wt	S	nonWT	N296H (aat/Cat)	wt	wt	S	S	wt	wt	S	S	wt	wt	S	wt	wt	wt	S	S	wt	S	S	wt	wt	R
1509R	ERR117463	Samara	Beijing - B	2.2.1	Europe/Russian W148 Outbreak		5	3	pre-XDR	R	S315T (agc/aCc)	wt	wt	wt	wt	R	S450L (tcg/tTg)	S450L	R	R	wt	K43R (aag/aGg)	wt	wt	S	nonWT	N296H (aat/Cat)	wt	wt	S	S	wt	wt	R	R	wt	D94G (gac/gGc)	S	wt	wt	wt	S	S	wt	S	S	wt	wt	S
1016F	ERR133982	Samara	Beijing - B	2.2.1	Europe/Russian W148 Outbreak		5	2		R	S315T (agc/aCc)	wt	wt	wt	wt	R	S450L (tcg/tTg)	S450L	R	R	wt	K43R (aag/aGg)	wt	wt	S	nonWT	N296H (aat/Cat)	wt	wt	S	S	wt	wt	S	S	wt	wt	S	wt	wt	wt	S	S	wt	S	S	wt	wt	R
0218N	ERR067584	Samara	Beijing - B	2.2.1	Europe/Russian W148 Outbreak		0	8	XDR	R	S315T (agc/aCc)	wt	wt	wt	wt	R	S450L (tcg/tTg)	S450L	R	R	1401 A/G	K43R (aag/aGg)	wt	wt	R	R	M306V (atg/Gtg)	wt	wt	S	R	F13S (ttc/tCc)	wt	R	R	wt	D94N (gac/Aac)	R	1401 A/G	wt	wt	R	R	1401 A/G	R	R	1401 A/G	wt	S
2472N	ERR230007	Samara	Beijing - B	2.2.1	Europe/Russian W148 Outbreak		0	3		R	S315T (agc/aCc)	wt	wt	wt	wt	R	wt	wt	R	R	wt	K43R (aag/aGg)	wt	wt	R	R	M306I (atg/atC)	wt	wt	S	S	wt	wt	S	S	wt	wt	S	wt	wt	wt	S	S	wt	S	S	wt	wt	R
2180W	ERR228039	Samara	Beijing - B	2.2.1	Europe/Russian W148 Outbreak		0	3		R	S315T (agc/aCc)	wt	wt	wt	wt	R	S450L (tcg/tTg)	S450L	R	R	wt	K43R (aag/aGg)	wt	wt	R	R	M306I (atg/atC)	wt	wt	R	S	wt	wt	S	S	wt	wt	S	wt	wt	wt	S	S	wt	S	S	wt	wt	S
1657C	ERR137255	Samara	Beijing - B	2.2.1	Europe/Russian W148 Outbreak		0	5	pre-XDR	R	S315T (agc/aCc)	wt	wt	wt	wt	R	S450L (tcg/tTg)	S450L	R	R	wt	K43R (aag/aGg)	wt	wt	S	R	M306I (atg/atA)	wt	wt	R	R	-11 A/G	wt	S	S	wt	wt	R	wt	-15 c>g	wt	S	S	wt	R	S	wt	wt	S
0951K	ERR067674	Samara	Beijing - B	2.2.1	Europe/Russian W148 Outbreak		0	6	XDR	R	S315T (agc/aCc)	wt	wt	wt	wt	R	S450L (tcg/tTg)	S450L	R	R	wt	K43R (aag/aGg)	wt	wt	R	R	Q497K (cag/Aag)	wt	wt	S	R	D136G (gat/gGt)	wt	R	R	wt	D94G (gac/gGc)	R	wt	-10 g>a	wt	R	S	wt	R	S	wt	wt	R
0348E	ERR067692	Samara	Beijing - B	2.2.1	Europe/Russian W148 Outbreak		2	2		R	S315T (agc/aCc)	wt	wt	wt	wt	R	S450L (tcg/tTg)	S450L	R	R	wt	K43R (aag/aGg)	wt	wt	R	R	M306I (atg/atA)	wt	wt	S	S	wt	wt	S	S	wt	wt	S	wt	wt	wt	S	S	wt	S	S	wt	wt	S
2039S	ERR144623	Samara	Beijing - B	2.2.1	Europe/Russian W148 Outbreak		2	3	pre-XDR	R	S315T (agc/aCc)	wt	wt	wt	wt	R	S450L (tcg/tTg)	S450L	R	R	wt	K43R (aag/aGg)	wt	wt	S	R	M306I (atg/atA)	wt	wt	S	S	wt	wt	R	R	wt	D94A (gac/gCc)	S	wt	wt	wt	S	S	wt	S	S	wt	wt	S
1852P	ERR144571	Samara	Beijing - B	2.2.1	Europe/Russian W148 Outbreak		2	4	pre-XDR	R	S315T (agc/aCc)	wt	wt	wt	wt	R	S450L (tcg/tTg)	S450L	R	R	wt	K43R (aag/aGg)	wt	wt	R	R	Q497R (cag/cGg)	wt	T39T (acc/acA)	R	R	H71Q (cat/caA)	wt	S	S	wt	wt	R	wt	-12 c>t	wt	S	S	wt	S	S	wt	wt	S
0365Y	ERR234630	Samara	Beijing - B	2.2.1	Europe/Russian W148 Outbreak		0	4	pre-XDR	R	S315T (agc/aCc)	wt	wt	wt	wt	R	S450L (tcg/tTg)	S450L	R	R	wt	K43R (aag/aGg)	wt	wt	R	R	G406A (ggc/gCc)	wt	wt	R	R	A102T (gcg/Acg)	wt	S	S	wt	wt	R	wt	-14 c>t -9 t>c	wt	S	S	wt	S	S	wt	wt	S
0068A	ERR108499	Samara	Beijing - B	2.2.1	Europe/Russian W148 Outbreak		0	2		R	S315T (agc/aCc)	wt	wt	wt	wt	R	S450L (tcg/tTg)	S450L	R	R	wt	K43R (aag/aGg)	wt	wt	S	S	wt	wt	wt	S	S	wt	wt	R	S	wt	wt	S	wt	wt	wt	S	S	wt	S	S	wt	wt	S
1530P	ERR108450	Samara	Beijing - B	2.2.1	Europe/Russian W148 Outbreak		0	4		R	S315T (agc/aCc)	wt	wt	wt	wt	R	S450L (tcg/tTg)	S450L	R	R	wt	K43R (aag/aGg)	wt	wt	R	R	Q497K (cag/Aag)	wt	wt	R	R	I6T (atc/aCc)	wt	R	S	wt	wt	S	wt	wt	wt	S	S	wt	S	S	wt	wt	S
0589R	ERR133888	Samara	Beijing - B	2.2.1	Europe/Russian W148 Outbreak		1	3		R	S315T (agc/aCc)	wt	wt	wt	wt	R	wt	wt	R	R	wt	K43R (aag/aGg)	wt	wt	R	S	wt	wt	wt	S	R	V7G (gtc/gGc)	wt	S	S	wt	wt	S	wt	wt	wt	S	S	wt	S	S	wt	wt	R
0153S	ERR133815	Samara	Beijing - B	2.2.1	Europe/Russian W148 Outbreak		1	3		R	S315T (agc/aCc)	wt	wt	wt	wt	R	wt	wt	R	R	wt	K43R (aag/aGg)	wt	wt	S	S	wt	wt	wt	R	R	V7G (gtc/gGc)	wt	S	S	wt	wt	S	wt	wt	wt	S	S	wt	S	S	wt	wt	S
0667B	ERR133900	Samara	Beijing - B	2.2.1	Europe/Russian W148 Outbreak		1	7	XDR	R	S315T (agc/aCc)	wt	wt	wt	wt	R	761099_761110 GAP	del1292(12)	R	R	1401 A/G	K43R (aag/aGg)	wt	wt	R	S	wt	wt	wt	R	R	V7G (gtc/gGc)	wt	R	R	wt	A74S (gcc/Tcc)	R	1401 A/G	wt	wt	R	R	1401 A/G	R	R	1401 A/G	wt	S
1769Z	ERR144542	Samara	Beijing - B	2.2.1	Europe/Russian W148 Outbreak		1	7	XDR	R	S315T (agc/aCc)	wt	wt	wt	wt	R	761099_761110 GAP	del1292(12)	R	R	1401 A/G	K43R (aag/aGg)	wt	wt	S	S	wt	wt	wt	R	R	V7G (gtc/gGc)	wt	S	R	wt	A74S (gcc/Tcc)	R	1401 A/G	wt	wt	S	R	1401 A/G	S	R	1401 A/G	wt	S
2079L	ERR144635	Samara	Beijing - B	2.2.1	Europe/Russian W148 Outbreak		1	3		R	S315T (agc/aCc)	wt	wt	wt	wt	R	S450L (tcg/tTg)	S450L	R	R	wt	K43R (aag/aGg)	wt	wt	R	R	M306L (atg/Ctg)	wt	wt	R	S	wt	wt	S	S	wt	wt	S	wt	wt	wt	S	S	wt	S	S	wt	wt	R
2481Y	ERR229936	Samara	Beijing - B	2.2.1	Europe/Russian W148 Outbreak		1	3		R	S315T (agc/aCc)	wt	wt	wt	wt	R	S450L (tcg/tTg)	S450L	R	R	wt	K43R (aag/aGg)	wt	wt	R	R	M306L (atg/Ctg)	wt	wt	R	S	wt	wt	S	S	wt	wt	S	wt	wt	wt	S	S	wt	S	S	wt	wt	S
0650H	ERR234649	Samara	Beijing - B	2.2.1	Europe/Russian W148 Outbreak		0	4	pre-XDR	R	S315T (agc/aCc)	wt	wt	wt	wt	R	S450L (tcg/tTg)	S450L	R	R	wt	K43R (aag/aGg)	wt	wt	S	R	Q497R (cag/cGg)	A931T (gca/Aca)	wt	R	S	wt	wt	S	S	wt	wt	R	wt	-37 g>t	wt	R	S	wt	R	S	wt	wt	R
0026E	ERR108514	Samara	Beijing - B	2.2.1	Europe/Russian W148 Outbreak		0	6	pre-XDR	R	S315T (agc/aCc)	-8 T/A	wt	wt	wt	R	S450L (tcg/tTg)	S450L	R	R	1401 A/G	K43R (aag/aGg)	wt	wt	R	nonWT	I450S (atc/aGc)D1024N (gac/Aac)	wt	wt	S	R	-11 A/T	wt	S	S	wt	wt	R	1401 A/G	wt	wt	R	R	1401 A/G	S	R	1401 A/G	wt	R
2243P	ERR228049	Samara	Beijing - B	2.2.1	Europe/Russian W148 Outbreak		1	5	XDR	R	S315T (agc/aCc)	wt	wt	wt	wt	R	S450L (tcg/tTg)	S450L	R	R	wt	K43R (aag/aGg)	wt	wt	R	R	M306I (atg/atA)Q497R (cag/cGg)	wt	wt	R	R	D136Y (gat/Tat)	wt	R	R	wt	D94G (gac/gGc)	R	wt	-12 c>t	wt	S	S	wt	R	S	wt	wt	S
2492K	ERR229929	Samara	Beijing - B	2.2.1	Europe/Russian W148 Outbreak		1	6	XDR	R	S315T (agc/aCc)	wt	wt	wt	wt	R	S450L (tcg/tTg)	S450L	R	R	wt	K43R (aag/aGg)	wt	wt	R	R	M306I (atg/atA)Q497R (cag/cGg)	wt	wt	R	R	D136Y (gat/Tat)	wt	R	R	wt	A90V (gcg/gTg)	R	wt	-12 c>t	wt	S	S	wt	R	S	wt	wt	R
1049R	ERR108420	Samara	Beijing - B	2.2.1	Europe/Russian W148 Outbreak		0	3	pre-XDR	R	S315T (agc/aCc)	wt	wt	wt	wt	R	S450L (tcg/tTg)	S450L	R	R	wt	K43R (aag/aGg)	wt	wt	R	R	M306V (atg/Gtg)D1024N (gac/Aac)	wt	wt	S	S	wt	wt	R	R	wt	D94Y (gac/Tac)	S	wt	wt	wt	S	S	wt	R	S	wt	wt	R
1559W	ERR067715	Samara	Beijing - B	2.2.1	Europe/Russian W148 Outbreak		0	1		R	S315T (agc/aCc)	wt	wt	wt	wt	R	wt	wt	R	R	wt	K43R (aag/aGg)	wt	wt	R	S	wt	wt	wt	S	S	wt	wt	R	S	wt	wt	S	wt	wt	wt	S	S	wt	S	S	wt	wt	S
0415C	ERR067744	Samara	Beijing - B	2.2.1	Europe/Russian W148 Outbreak		10	5	XDR	R	S315T (agc/aCc)	wt	wt	wt	wt	R	S450L (tcg/tTg)	S450L	R	R	wt	K43R (aag/aGg)	wt	wt	S	R	M306V (atg/Gtg)	wt	wt	S	S	wt	wt	R	R	wt	A90V (gcg/gTg)	R	wt	-10 g>a	wt	S	S	wt	S	S	wt	wt	S
2486D	ERR229976	Samara	Beijing - B	2.2.1	Europe/Russian W148 Outbreak		14	3		R	S315T (agc/aCc)	wt	wt	wt	wt	R	S450L (tcg/tTg)	S450L	R	R	wt	K43R (aag/aGg)	wt	wt	R	R	M306V (atg/Gtg)	wt	wt	S	S	wt	wt	R	S	wt	wt	S	wt	wt	wt	S	S	wt	S	S	wt	wt	R
2371D	ERR229949	Samara	Beijing - B	2.2.1	Europe/Russian W148 Outbreak		10	3		R	S315T (agc/aCc)	wt	wt	wt	wt	R	S450L (tcg/tTg)	S450L	R	R	wt	K43R (aag/aGg)	wt	wt	R	R	M306V (atg/Gtg)	wt	wt	R	S	wt	wt	S	S	wt	wt	S	wt	wt	wt	S	S	wt	S	S	wt	wt	R
1162P	ERR137192	Samara	Beijing - B	2.2.1	Europe/Russian W148 Outbreak		10	3		R	S315T (agc/aCc)	wt	wt	wt	wt	R	S450L (tcg/tTg)	S450L	R	R	wt	K43R (aag/aGg)	wt	wt	R	R	M306V (atg/Gtg)	wt	wt	R	S	wt	wt	S	S	wt	wt	S	wt	wt	wt	S	S	wt	S	S	wt	wt	R
0839N	ERR067659	Samara	Beijing - B	2.2.1	Europe/Russian W148 Outbreak		10	6	pre-XDR	R	S315T (agc/aCc)	wt	wt	wt	wt	R	S450L (tcg/tTg)	S450L	R	R	1401 A/G	K43R (aag/aGg)	wt	wt	S	R	M306V (atg/Gtg)	wt	wt	S	S	wt	wt	S	S	wt	wt	R	1401 A/G	wt	wt	R	R	1401 A/G	R	R	1401 A/G	wt	R
2133V	ERR158588	Samara	Beijing - B	2.2.1	Europe/Russian W148 Outbreak		11	7	XDR	R	S315T (agc/aCc)	wt	wt	wt	wt	R	S450L (tcg/tTg)	S450L	R	R	1401 A/G	K43R (aag/aGg)	wt	wt	R	R	M306V (atg/Gtg)	wt	wt	R	S	wt	wt	R	R	wt	D94G (gac/gGc)	R	1401 A/G	wt	wt	R	R	1401 A/G	R	R	1401 A/G	wt	R
1690N	ERR137257	Samara	Beijing - B	2.2.1	Europe/Russian W148 Outbreak		0	3		R	S315T (agc/aCc)	wt	wt	wt	wt	R	S450L (tcg/tTg)	S450L	R	R	wt	K43R (aag/aGg)	wt	wt	S	R	M306V (atg/Gtg)	wt	wt	S	S	wt	wt	R	nonWT	E501D (gaa/gaC)	wt	S	wt	wt	wt	S	S	wt	S	S	wt	wt	R
2216K	ERR227977	Samara	Beijing - B	2.2.1	Europe/Russian W148 Outbreak		14	3		R	S315T (agc/aCc)	wt	wt	wt	wt	R	S450L (tcg/tTg)	S450L	R	R	wt	K43R (aag/aGg)	wt	wt	R	R	M306V (atg/Gtg)	wt	wt	S	S	wt	wt	S	S	wt	wt	S	wt	wt	wt	S	S	wt	S	S	wt	wt	R
0700M	ERR133907	Samara	Beijing - B	2.2.1	Europe/Russian W148 Outbreak		14	3		R	S315T (agc/aCc)	wt	wt	wt	wt	R	S450L (tcg/tTg)	S450L	R	R	wt	K43R (aag/aGg)	wt	wt	R	R	M306V (atg/Gtg)	wt	wt	S	S	wt	wt	R	S	wt	wt	S	wt	wt	wt	S	S	wt	S	S	wt	wt	R
0944C	ERR067644	Samara	Beijing - B	2.2.1	Europe/Russian W148 Outbreak		16	5	pre-XDR	R	S315T (agc/aCc)	wt	wt	wt	wt	R	S450L (tcg/tTg)	S450L	R	R	wt	K43R (aag/aGg)	wt	wt	R	R	M306V (atg/Gtg)	wt	wt	R	R	V128G (gtc/gGc)	wt	R	nonWT	D461N (gac/Aac)	wt	R	wt	-12 c>t	wt	R	S	wt	S	S	wt	wt	R
1523G	ERR117464	Samara	Beijing - B	2.2.1	Europe/Russian W148 Outbreak		16	6	XDR	R	S315T (agc/aCc)	wt	wt	wt	wt	R	S450L (tcg/tTg)	S450L	R	R	wt	K43R (aag/aGg)	wt	wt	R	R	M306V (atg/Gtg)	wt	wt	R	R	V128G (gtc/gGc)	wt	R	R	wt	D94G (gac/gGc)	R	wt	-12 c>t	wt	S	S	wt	S	S	wt	wt	R
1904W	ERR144595	Samara	Beijing - B	2.2.1	Europe/Russian W148 Outbreak		20	6	XDR	R	S315T (agc/aCc)	wt	wt	wt	wt	R	S450L (tcg/tTg)	S450L	R	R	wt	K43R (aag/aGg)	wt	wt	R	R	M306V (atg/Gtg)	wt	wt	R	R	V128G (gtc/gGc)	wt	R	R	wt	D94G (gac/gGc)	R	wt	-12 c>t	wt	S	S	wt	S	S	wt	wt	R
1570H	ERR137247	Samara	Beijing - B	2.2.1	Europe/Russian W148 Outbreak		6	9	XDR	R	S315T (agc/aCc)	wt	wt	wt	wt	R	S450L (tcg/tTg)	S450L	R	R	1401 A/G	K43R (aag/aGg)	wt	wt	R	R	M306V (atg/Gtg)	wt	wt	R	R	V128G (gtc/gGc)	wt	no data	R	wt	D94G (gac/gGc)	R	1401 A/G	-12 c>t	wt	no data	R	1401 A/G	no data	R	1401 A/G	wt	no data
0532E	ERR133880	Samara	Beijing - B	2.2.1	Europe/Russian W148 Outbreak		1	4		R	S315T (agc/aCc)	wt	wt	wt	wt	R	S450L (tcg/tTg)H835P (cac/cCc)	S450L	S	R	wt	K43R (aag/aGg)	wt	wt	S	R	M306V (atg/Gtg)	wt	wt	R	R	Q141P (cag/cCg)	wt	S	S	wt	wt	S	wt	wt	wt	S	S	wt	S	S	wt	wt	R
0285L	ERR067723	Samara	Beijing - B	2.2.1	Europe/Russian W148 Outbreak		8	3		R	S315T (agc/aCc)	wt	wt	wt	wt	R	S450L (tcg/tTg)	S450L	R	R	wt	K43R (aag/aGg)	wt	wt	S	R	M306V (atg/Gtg)	wt	wt	S	S	wt	wt	S	S	wt	wt	S	wt	wt	wt	S	S	wt	S	S	wt	wt	S
0911R	ERR067671	Samara	Beijing - B	2.2.1	Europe/Russian W148 Outbreak		1	8	XDR	R	S315T (agc/aCc)	-8 T/C	wt	wt	wt	R	S450L (tcg/tTg)	S450L	R	R	1401 A/G	K43R (aag/aGg)	wt	wt	R	R	M306V (atg/Gtg)	wt	wt	S	R	Y103C (tac/tGc)	wt	R	R	wt	D94G (gac/gGc)	R	1401 A/G	wt	wt	R	R	1401 A/G	R	R	1401 A/G	wt	S
0848Y	ERR067667	Samara	Beijing - B	2.2.1	Europe/Russian W148 Outbreak		11	5	pre-XDR	R	S315T (agc/aCc)	wt	wt	wt	wt	R	S450L (tcg/tTg)	S450L	R	R	wt	K43R (aag/aGg)	wt	wt	R	R	M306V (atg/Gtg)	wt	wt	S	R	-13 G/T	wt	S	S	wt	wt	R	wt	-12 c>t	wt	S	S	wt	S	S	wt	wt	S
1654Z	ERR137254	Samara	Beijing - B	2.2.1	Europe/Russian W148 Outbreak		10	6	XDR	R	S315T (agc/aCc)	wt	wt	wt	wt	R	S450L (tcg/tTg)	S450L	R	R	wt	K43R (aag/aGg)	wt	wt	R	R	M306V (atg/Gtg)	wt	wt	S	S	wt	wt	R	R	wt	D94G (gac/gGc)	R	wt	-10 g>a	wt	S	S	wt	S	S	wt	wt	R
0087W	ERR234597	Samara	Beijing - B	2.2.1	Europe/Russian W148 Outbreak		6	5	pre-XDR	R	S315T (agc/aCc)	wt	wt	wt	wt	R	S450L (tcg/tTg)	S450L	R	R	wt	K43R (aag/aGg)	wt	wt	S	R	M306V (atg/Gtg)	wt	wt	S	S	wt	wt	S	S	wt	wt	R	wt	-10 g>a	wt	R	S	wt	S	S	wt	wt	S
1595K	ERR108435	Samara	Beijing - B	2.2.1	Europe/Russian W148 Outbreak		1	6	pre-XDR	R	S315T (agc/aCc)	wt	wt	wt	wt	R	S450L (tcg/tTg)	S450L	R	R	wt	K43R (aag/aGg)	wt	wt	S	R	M306V (atg/Gtg)	wt	wt	R	R	-11 A/G	wt	R	S	wt	wt	R	wt	-10 g>a	wt	S	S	wt	S	S	wt	wt	R
0824X	ERR133951	Samara	Beijing - B	2.2.1	Europe/Russian W148 Outbreak		10	6	XDR	R	S315T (agc/aCc)	wt	wt	wt	wt	R	S450L (tcg/tTg)	S450L	R	R	wt	K43R (aag/aGg)	wt	wt	R	R	M306V (atg/Gtg)	wt	wt	R	S	wt	wt	R	R	wt	D94G (gac/gGc)	R	wt	-10 g>a	wt	S	S	wt	S	S	wt	wt	S
0352J	ERR067694	Samara	Beijing - B	2.2.1	Europe/Russian W148 Outbreak		16	5	pre-XDR	R	S315T (agc/aCc)	wt	wt	wt	wt	R	S450L (tcg/tTg)	S450L	R	R	wt	K43R (aag/aGg)	wt	wt	S	R	M306V (atg/Gtg)	wt	wt	S	S	wt	wt	S	S	wt	wt	R	wt	-10 g>a	wt	R	S	wt	R	S	wt	wt	S
1446Y	ERR137231	Samara	Beijing - B	2.2.1	Europe/Russian W148 Outbreak		1	7	XDR	R	S315T (agc/aCc)	wt	wt	wt	wt	R	S450L (tcg/tTg)	S450L	R	R	wt	K43R (aag/aGg)	wt	wt	R	R	M306V (atg/Gtg)	wt	wt	R	R	K48E (aag/Gag)	wt	R	R	wt	A90V (gcg/gTg)	R	wt	-10 g>a	wt	S	S	wt	S	S	wt	wt	S
1073S	ERR108443	Samara	Beijing - B	2.2.1	Europe/Russian W148 Outbreak		4	5	pre-XDR	R	S315T (agc/aCc)	wt	wt	wt	wt	R	S450L (tcg/tTg)	S450L	R	R	wt	K43R (aag/aGg)	wt	wt	R	R	M306V (atg/Gtg)	wt	wt	R	S	wt	wt	S	S	wt	wt	R	wt	-10 g>a	wt	S	S	wt	S	S	wt	wt	S
0466H	ERR234639	Samara	Beijing - B	2.2.1	Europe/Russian W148 Outbreak		5	6	pre-XDR	R	S315T (agc/aCc)	wt	wt	wt	wt	R	S450L (tcg/tTg)	S450L	R	R	wt	K43R (aag/aGg)	wt	wt	R	R	M306V (atg/Gtg)	wt	wt	R	R	-11 A/G	wt	R	S	wt	wt	R	wt	-10 g>a	wt	S	S	wt	S	S	wt	wt	S
0465G	ERR067631	Samara	Beijing - B	2.2.1	Europe/Russian W148 Outbreak		5	5	pre-XDR	R	S315T (agc/aCc)	wt	wt	wt	wt	R	S450L (tcg/tTg)	S450L	R	R	wt	K43R (aag/aGg)	wt	wt	S	R	M306V (atg/Gtg)	wt	wt	S	S	wt	wt	S	S	wt	wt	R	wt	-10 g>a	wt	S	S	wt	S	S	wt	wt	no data
2097F	ERR158581	Samara	Beijing - B	2.2.1	Europe/Russian W148 Outbreak		0	2		R	S315T (agc/aCc)	wt	wt	wt	wt	R	S450L (tcg/tTg)L731P (ctg/cCg)	S450L	R	R	wt	K43R (aag/aGg)	wt	wt	R	R	M306I (atg/atA)	wt	wt	S	S	wt	wt	S	S	wt	wt	S	wt	wt	wt	S	S	wt	S	S	wt	wt	S
1492Y	ERR227982	Samara	Beijing - B	2.2.1	Europe/Russian W148 Outbreak		7	3	pre-XDR	R	S315T (agc/aCc)	wt	wt	wt	wt	R	S450L (tcg/tTg)	S450L	R	R	wt	K43R (aag/aGg)	wt	wt	R	R	G406A (ggc/gCc)	wt	wt	S	S	wt	wt	S	S	wt	wt	R	wt	-10 g>a	wt	S	S	wt	S	S	wt	wt	S
0864Q	ERR108439	Samara	Beijing - B	2.2.1	Europe/Russian W148 Outbreak		13	3	pre-XDR	R	S315T (agc/aCc)	wt	wt	wt	wt	R	S450L (tcg/tTg)	S450L	R	R	wt	K43R (aag/aGg)	wt	wt	R	R	G406A (ggc/gCc)	wt	wt	S	S	wt	wt	S	S	wt	wt	R	wt	-10 g>a	wt	S	S	wt	S	S	wt	wt	S
0530C	ERR133879	Samara	Beijing - B	2.2.1	Europe/Russian W148 Outbreak		11	6	XDR	R	S315T (agc/aCc)	wt	wt	wt	wt	R	S450L (tcg/tTg)	S450L	R	R	wt	K43R (aag/aGg)	wt	wt	R	R	G406A (ggc/gCc)	wt	wt	R	R	V180G (gtc/gGc)	wt	R	R	wt	S91P (tcg/Ccg)	R	wt	-10 g>a	wt	S	S	wt	S	S	wt	wt	R
2395E	ERR229982	Samara	Beijing - B	2.2.1	Europe/Russian W148 Outbreak		11	8	XDR	R	S315T (agc/aCc)	wt	wt	wt	wt	R	S450L (tcg/tTg)	S450L	R	R	1484 G/T	K43R (aag/aGg)	wt	wt	R	R	G406A (ggc/gCc)	wt	wt	R	R	V180G (gtc/gGc)	wt	R	R	wt	S91P (tcg/Ccg)	R	1484 G/T	-10 g>a	wt	R	R	1484 G/T	R	R	1484 G/T	wt	R
0539M	ERR234600	Samara	Beijing - B	2.2.1	Europe/Russian W148 Outbreak		11	5	XDR	R	S315T (agc/aCc)	wt	wt	wt	wt	R	S450L (tcg/tTg)	S450L	R	R	wt	K43R (aag/aGg)	wt	wt	R	R	G406A (ggc/gCc)	wt	wt	R	R	V180G (gtc/gGc)	wt	R	R	wt	S91P (tcg/Ccg)	R	wt	-10 g>a	wt	S	S	wt	R	S	wt	wt	S
2498R	ERR229969	Samara	Beijing - B	2.2.1	Europe/Russian W148 Outbreak		11	4	pre-XDR	R	S315T (agc/aCc)	wt	wt	wt	wt	R	S450L (tcg/tTg)	S450L	R	R	wt	K43R (aag/aGg)	wt	wt	S	R	G406A (ggc/gCc)	wt	wt	R	R	V180G (gtc/gGc)	wt	S	S	wt	wt	R	wt	-10 g>a	wt	S	S	wt	S	S	wt	wt	S
2129Q	ERR158587	Samara	Beijing - B	2.2.1	Europe/Russian W148 Outbreak		9	4	pre-XDR	R	S315T (agc/aCc)	wt	wt	wt	wt	R	S450L (tcg/tTg)	S450L	R	R	wt	K43R (aag/aGg)	wt	wt	R	R	G406A (ggc/gCc)	wt	-12 C/T	R	R	P54Q (ccg/cAg)	wt	R	S	wt	wt	R	wt	-10 g>a	wt	S	S	wt	S	S	wt	wt	S
0905K	ERR067668	Samara	Beijing - B	2.2.1	Europe/Russian W148 Outbreak		10	4	pre-XDR	R	S315T (agc/aCc)	wt	wt	wt	wt	R	S450L (tcg/tTg)	S450L	R	R	wt	K43R (aag/aGg)	wt	wt	R	R	G406A (ggc/gCc)	wt	-12 C/T	R	R	P54Q (ccg/cAg)	wt	S	S	wt	wt	R	wt	-10 g>a	wt	S	S	wt	S	S	wt	wt	S
2006G	ERR144607	Samara	Beijing - B	2.2.1	Europe/Russian W148 Outbreak		10	4	pre-XDR	R	S315T (agc/aCc)	wt	wt	wt	wt	R	S450L (tcg/tTg)	S450L	R	R	wt	K43R (aag/aGg)	wt	wt	R	R	G406A (ggc/gCc)	wt	wt	R	R	P54Q (ccg/cAg)	wt	S	S	wt	wt	R	wt	-10 g>a	wt	S	S	wt	S	S	wt	wt	S
0668C	ERR133901	Samara	Beijing - B	2.2.1	Europe/Russian W148 Outbreak		9	4	pre-XDR	R	S315T (agc/aCc)	wt	wt	wt	wt	R	S450L (tcg/tTg)	S450L	R	R	wt	K43R (aag/aGg)	wt	wt	R	R	G406A (ggc/gCc)	wt	wt	S	R	W68R (tgg/Cgg)	wt	R	S	wt	wt	R	wt	-10 g>a	wt	S	S	wt	S	S	wt	wt	S
1522F	ERR137243	Samara	Beijing - B	2.2.1	Europe/Russian W148 Outbreak		9	6	XDR	R	S315T (agc/aCc)	-15 C/T	wt	wt	wt	R	S450L (tcg/tTg)	S450L	R	R	wt	K43R (aag/aGg)	wt	wt	R	R	G406A (ggc/gCc)	wt	wt	R	R	W68R (tgg/Cgg)	wt	R	R	wt	D94Y (gac/Tac)	R	wt	-10 g>a	wt	S	S	wt	S	S	wt	wt	R
1029V	ERR108488	Samara	Beijing - B	2.2.1	Europe/Russian W148 Outbreak		5	3	pre-XDR	R	S315T (agc/aCc)	wt	wt	wt	wt	R	S450L (tcg/tTg)	S450L	R	R	wt	K43R (aag/aGg)	wt	wt	S	R	G406A (ggc/gCc)	wt	wt	R	S	wt	wt	S	S	wt	wt	R	wt	-10 g>a	wt	S	S	wt	S	S	wt	wt	S
0665Z	ERR234610	Samara	Beijing - B	2.2.1	Europe/Russian W148 Outbreak		0	2		R	S315T (agc/aCc)	wt	wt	wt	wt	R	S450L (tcg/tTg)	S450L	R	R	wt	K43R (aag/aGg)	wt	-116 T/C	S	R	M306V (atg/Gtg)	wt	wt	S	S	wt	wt	R	S	wt	wt	nonWT	wt	wt	-116 T/C	S	S	wt	S	S	wt	wt	R
2342X	ERR229955	Samara	Beijing - B	2.2.1	Europe/Russian W148 Outbreak		0	4	pre-XDR	R	S315T (agc/aCc)	wt	wt	A209V (gcg/gTg)	wt	R	S450L (tcg/tTg)	S450L	R	R	wt	K43R (aag/aGg)	wt	wt	R	R	M306I (atg/atT)	wt	wt	S	S	wt	wt	S	S	wt	wt	R	wt	-10 g>a	wt	S	S	wt	S	S	wt	wt	R
0402N	ERR067588	Samara	Beijing - B	2.2.1	Europe/Russian W148 Outbreak		0	4	pre-XDR	R	S315T (agc/aCc)	wt	wt	A209V (gcg/gTg)	wt	R	S450L (tcg/tTg)	S450L	R	R	wt	K43R (aag/aGg)	wt	wt	S	R	M306I (atg/atT)	wt	wt	S	S	wt	wt	S	S	wt	wt	R	wt	-10 g>a	wt	S	S	wt	R	S	wt	wt	S
0522T	ERR234584	Samara	Beijing - B	2.2.1	Europe/Russian W148 Outbreak		0	5	pre-XDR	R	S315T (agc/aCc)	wt	wt	A209V (gcg/gTg)	wt	R	S450L (tcg/tTg)	S450L	R	R	wt	K43R (aag/aGg)	wt	wt	R	R	M306V (atg/Gtg)	wt	wt	R	R	R140P (cgc/cCc)	wt	S	S	wt	wt	R	wt	-10 g>a	wt	S	S	wt	S	S	wt	wt	R
1949V	ERR108453	Samara	Beijing - B	2.2.1	Europe/Russian W148 Outbreak		0	6	XDR	R	S315T (agc/aCc)	wt	wt	A209V (gcg/gTg)	wt	R	S450L (tcg/tTg)	S450L	R	R	wt	K43R (aag/aGg)	wt	wt	R	R	M306L (atg/Ctg)	wt	wt	R	R	-11 A/G	wt	R	R	wt	A90V (gcg/gTg)	R	wt	-10 g>a	wt	S	S	wt	S	S	wt	wt	R
0282H	ERR133837	Samara	Beijing - B	2.2.1	Europe/Russian W148 Outbreak		1	1		R	S315T (agc/aCc)	wt	wt	wt	wt	R	wt	wt	R	R	wt	K43R (aag/aGg)	wt	wt	S	S	wt	wt	wt	S	S	wt	wt	S	S	wt	wt	S	wt	wt	wt	S	S	wt	S	S	wt	wt	S
2405Q	ERR230006	Samara	Beijing - B	2.2.1	Europe/Russian W148 Outbreak		1	1		R	S315T (agc/aCc)	wt	wt	wt	wt	R	H445D (cac/Gac)	H445D	R	R	wt	K43R (aag/aGg)	wt	wt	R	S	wt	wt	wt	S	S	wt	wt	S	S	wt	wt	S	wt	wt	wt	R	S	wt	S	S	wt	wt	S
1854R	ERR144573	Samara	Beijing	2.2.1			0	3		R	S315T (agc/aCc)	wt	wt	wt	wt	R	S450L (tcg/tTg)	S450L	R	R	wt	K43R (aag/aGg)	wt	wt	R	R	M306V (atg/Gtg)	wt	wt	S	R	S65P (tcc/Ccc)	wt	S	S	wt	wt	S	wt	wt	wt	S	S	wt	S	S	wt	wt	R
1127B	ERR108494	Samara	Beijing	2.2.1			0	7	pre-XDR	R	S315T (agc/aCc)	wt	wt	wt	wt	R	D435V (gac/gTc)	D435V	R	R	514 A/C1401 A/G	wt	wt	wt	R	R	M306V (atg/Gtg)	wt	wt	R	R	-11 A/G	wt	S	S	wt	wt	R	514 A/C1401 A/G	wt	wt	R	R	514 A/C1401 A/G	R	R	514 A/C1401 A/G	wt	S
0519Q	ERR067594	Samara	Beijing	2.2.1			0	0		R	wt	wt	wt	wt	wt	R	wt	wt	R	S	wt	wt	wt	wt	R	S	wt	wt	wt	R	S	wt	wt	R	S	wt	wt	S	wt	wt	wt	S	S	wt	S	S	wt	wt	S
0834H	ERR067655	Samara	Beijing	2.2.1	Asian/Africa 2		0	0		R	wt	wt	wt	wt	wt	R	wt	wt	R	S	wt	wt	wt	wt	S	S	wt	wt	wt	S	S	wt	wt	S	S	wt	wt	S	wt	wt	wt	S	S	wt	S	S	wt	wt	S
0358Q	ERR158616	Samara	Beijing - ancestral	2.2.1	Ancestral 2		4	6	XDR	R	I335V (atc/Gtc)S315T (agc/aCc)	L203L (ctg/ctA)	wt	wt	wt	R	S450L (tcg/tTg)	S450L	R	R	1401 A/G	K43R (aag/aGg)	wt	wt	R	nonWT	A453A (gcc/gcT)Q497R (cag/cGg)	wt	V122V (gtg/gtA)	R	R	T135P (acc/Ccc)	A412V (gcc/gTc)	R	R	wt	D94G (gac/gGc)	R	1401 A/G	wt	wt	R	R	1401 A/G	R	R	1401 A/G	wt	R
1837Y	ERR144567	Samara	Beijing - ancestral	2.2.1	Ancestral 2		4	6	XDR	R	I335V (atc/Gtc)S315T (agc/aCc)	wt	wt	wt	576091 GAP	R	S450L (tcg/tTg)	S450L	R	R	1401 A/G	K43R (aag/aGg)	wt	wt	R	nonWT	A453A (gcc/gcT)Q497R (cag/cGg)	wt	V122V (gtg/gtA)	R	R	T135P (acc/Ccc)	A412V (gcc/gTc)	R	R	wt	A90V (gcg/gTg)	R	1401 A/G	wt	wt	R	R	1401 A/G	R	R	1401 A/G	wt	R
2162B	ERR228062	Samara	Beijing - ancestral	2.2.1	Ancestral 2		4	6	XDR	R	I335V (atc/Gtc)S315T (agc/aCc)	wt	wt	wt	wt	R	S450L (tcg/tTg)	S450L	R	R	1401 A/G	K43R (aag/aGg)	wt	wt	R	nonWT	A453A (gcc/gcT)Q497R (cag/cGg)	wt	V122V (gtg/gtA)	R	R	A146V (gcg/gTg)	A412V (gcc/gTc)	R	R	wt	D94N (gac/Aac)	R	1401 A/G	wt	wt	R	R	1401 A/G	R	R	1401 A/G	wt	R
0812J	ERR067647	Samara	Beijing - ancestral	2.2.1	Ancestral 2		4	2	pre-XDR	R	I335V (atc/Gtc)S315T (agc/aCc)	wt	wt	wt	wt	R	S450L (tcg/tTg)	S450L	R	R	wt	K43R (aag/aGg)	wt	wt	S	nonWT	A453A (gcc/gcT)Q497R (cag/cGg)	wt	V122V (gtg/gtA)	S	nonWT	wt	A412V (gcc/gTc)	S	S	wt	wt	R	wt	-10 g>a	wt	S	S	wt	S	S	wt	wt	S
2533E	ERR234658	Samara	Beijing - ancestral	2.2.1	Ancestral 2		4	1		R	I335V (atc/Gtc)S315T (agc/aCc)	wt	wt	wt	wt	R	S450L (tcg/tTg)	S450L	R	R	wt	K43R (aag/aGg)	wt	wt	R	nonWT	A453A (gcc/gcT)Q497R (cag/cGg)	wt	V122V (gtg/gtA)	R	nonWT	wt	A412V (gcc/gTc)	S	S	wt	wt	S	wt	wt	wt	S	S	wt	S	S	wt	wt	S
2251Y	ERR227994	Samara	H37Rv_like	4.8			1	1		R	wt	wt	wt	wt	wt	R	wt	wt	R	R	wt	K43R (aag/aGg)	wt	wt	R	S	wt	wt	wt	S	S	wt	wt	S	S	wt	wt	S	wt	wt	wt	S	S	wt	S	S	wt	wt	S
1192X	ERR067678	Samara	H37Rv_like	4.8			1	1		R	wt	wt	wt	wt	wt	R	wt	wt	R	R	wt	K43R (aag/aGg)	wt	wt	S	S	wt	wt	wt	S	S	wt	wt	S	S	wt	wt	S	wt	wt	wt	S	S	wt	S	S	wt	wt	S
0176S	ERR067579	Samara	H37Rv_like	4.8			0	0		R	wt	wt	wt	wt	wt	R	wt	wt	R	S	wt	wt	wt	wt	R	S	wt	wt	wt	S	S	wt	wt	S	S	wt	wt	S	wt	wt	wt	S	S	wt	S	S	wt	wt	S
1887C	ERR144587	Samara	H37Rv_like	4.8			0	0		R	wt	wt	wt	wt	wt	R	wt	wt	R	S	wt	wt	wt	wt	R	nonWT	wt	wt	L426L (ttg/ttA)	S	S	wt	wt	S	S	wt	wt	S	wt	wt	wt	S	S	wt	S	S	wt	wt	S
0123K	ERR133803	Samara	H37Rv_like	4.8			0	0		R	wt	wt	wt	wt	wt	R	wt	wt	S	S	wt	wt	wt	wt	S	S	wt	wt	wt	S	S	wt	wt	S	S	wt	wt	S	wt	wt	wt	S	S	wt	S	S	wt	wt	S
0281G	ERR133836	Samara	H37Rv_like	4.8			0	0		R	wt	wt	wt	wt	wt	R	wt	wt	R	S	wt	wt	wt	wt	S	S	wt	wt	wt	S	S	wt	wt	S	S	wt	wt	S	wt	wt	wt	S	S	wt	S	S	wt	wt	R
0702P	ERR133909	Samara	H37Rv_like	4.8			0	1		R	S315T (agc/aCc)	wt	wt	wt	wt	R	K312K (aag/aaA)	wt	R	R	wt	K43R (aag/aGg)	wt	wt	S	S	wt	wt	wt	R	S	wt	wt	S	S	wt	wt	S	wt	wt	wt	S	S	wt	S	S	wt	wt	S
2236G	ERR228025	Samara	S	4.4.1.1			0	0		R	S315N (agc/aAc)	wt	wt	wt	wt	R	S450L (tcg/tTg)	S450L	S	S	wt	wt	wt	wt	S	S	wt	wt	wt	S	S	wt	wt	S	S	wt	wt	S	wt	wt	wt	S	S	wt	S	S	wt	wt	S
0221R	ERR067607	Samara	LAM	4.3.3			0	0		R	wt	wt	wt	wt	wt	R	wt	wt	R	S	wt	wt	wt	wt	R	S	wt	wt	wt	R	nonWT	wt	M432T (atg/aCg)	S	S	wt	wt	S	wt	wt	wt	R	S	wt	R	S	wt	wt	R
0327G	ERR234614	Samara	LAM	4.3.3			1	0		R	wt	wt	wt	wt	wt	R	wt	wt	R	S	wt	wt	wt	wt	R	nonWT	wt	wt	L262L (ttg/Ctg)	R	nonWT	wt	M432T (atg/aCg)	S	S	wt	wt	S	wt	wt	wt	S	S	wt	S	S	wt	wt	R
0886P	ERR133962	Samara	LAM	4.3.3			1	0		R	wt	wt	wt	wt	wt	R	wt	wt	R	S	wt	wt	wt	wt	R	nonWT	wt	wt	L262L (ttg/Ctg)	R	nonWT	wt	M432T (atg/aCg)	S	S	wt	wt	S	wt	wt	wt	S	S	wt	S	S	wt	wt	R
0671F	ERR133903	Samara	LAM	4.3.3			1	8	pre-XDR	R	S315T (agc/aCc)	-15 C/T	wt	wt	wt	R	D435V (gac/gTc)	D435V	R	R	514 A/C1401 A/G	wt	wt	wt	R	R	Y319S (tat/tCt)	wt	wt	R	R	C138R (tgt/Cgt)	M432T (atg/aCg)	S	S	wt	wt	R	514 A/C1401 A/G	wt	wt	R	R	514 A/C1401 A/G	R	R	514 A/C1401 A/G	wt	R
1766W	ERR137284	Samara	LAM	4.3.3			1	8	pre-XDR	R	S315T (agc/aCc)	-15 C/T	wt	wt	wt	R	D435V (gac/gTc)	D435V	R	R	514 A/C1401 A/G	wt	wt	wt	R	R	Y319S (tat/tCt)	wt	wt	R	R	C138R (tgt/Cgt)	M432T (atg/aCg)	S	S	wt	wt	R	514 A/C1401 A/G	wt	wt	R	R	514 A/C1401 A/G	R	R	514 A/C1401 A/G	wt	R
1269F	ERR137209	Samara	LAM	4.3.3			1	6	pre-XDR	R	S315T (agc/aCc)	-15 C/T	wt	wt	wt	R	S450L (tcg/tTg)	S450L	R	R	514 A/C	wt	wt	wt	S	R	Y319S (tat/tCt)	wt	wt	R	R	F94L (ttc/Ctc)	M432T (atg/aCg)	S	S	wt	wt	R	514 A/C	-15 c>g	wt	S	S	514 A/C	S	S	514 A/C	wt	R
2314R	ERR228036	Samara	LAM	4.3.3			1	6	pre-XDR	R	S315T (agc/aCc)	-15 C/T	wt	wt	wt	R	H445D (cac/Gac)	H445D	R	R	514 A/C	wt	wt	wt	R	R	Q497R (cag/cGg)	wt	-12 C/T	R	R	D49G (gac/gGc)	M432T (atg/aCg)	S	S	wt	wt	R	514 A/C	-12 c>t	wt	S	S	514 A/C	S	S	514 A/C	wt	R
0640X	ERR067599	Samara	LAM	4.3.3			0	4		R	S315T (agc/aCc)	-15 C/T	wt	wt	wt	R	H445L (cac/cTc)	H445L	R	R	514 A/C	wt	wt	wt	R	R	M306I (atg/atC)	wt	-16 C/A	S	nonWT	wt	M432T (atg/aCg)	S	S	wt	wt	S	514 A/C	wt	wt	S	S	514 A/C	S	S	514 A/C	wt	R
1193Y	ERR067679	Samara	LAM	4.3.3			0	7	pre-XDR	R	S315T (agc/aCc)	-15 C/T	wt	wt	wt	R	S450L (tcg/tTg)	S450L	R	R	514 A/C1402 C/T	wt	wt	wt	S	R	M306I (atg/atC)	wt	wt	S	nonWT	wt	M432T (atg/aCg)	R	S	wt	wt	R	514 A/C1402 C/T	wt	wt	S	R	514 A/C1402 C/T	R	R	514 A/C1402 C/T	wt	S
0752T	ERR133922	Samara	LAM	4.3.3			0	4		R	S315T (agc/aCc)	-15 C/T	wt	wt	wt	R	S450L (tcg/tTg)	S450L	R	R	514 A/C	wt	wt	wt	S	R	M306I (atg/atC)	wt	wt	S	nonWT	wt	M432T (atg/aCg)	S	S	wt	wt	S	514 A/C	wt	wt	S	S	514 A/C	S	S	514 A/C	wt	R
0730V	ERR133917	Samara	LAM	4.3.3			0	3		R	S315T (agc/aCc)	-15 C/T	wt	wt	wt	R	wt	wt	R	R	514 A/C	wt	wt	wt	S	nonWT	T581T (acc/acG)	wt	wt	S	nonWT	wt	M432T (atg/aCg)	R	S	wt	wt	S	514 A/C	wt	wt	S	S	514 A/C	S	S	514 A/C	wt	R
0600D	ERR117452	Samara	LAM	4.3.3			1	8	pre-XDR	R	S315T (agc/aCc)	-15 C/T	wt	wt	wt	R	D435V (gac/gTc)	D435V	R	R	514 A/C1401 A/G	wt	wt	wt	S	R	M306I (atg/atA)	wt	wt	S	R	T135S (acc/aGc)	M432T (atg/aCg)	S	S	wt	wt	R	514 A/C1401 A/G	wt	wt	R	R	514 A/C1401 A/G	R	R	514 A/C1401 A/G	wt	R
2092A	ERR158579	Samara	LAM	4.3.3			1	8	pre-XDR	R	S315T (agc/aCc)	-15 C/T	wt	wt	wt	R	D435V (gac/gTc)	D435V	R	R	514 A/C1401 A/G	wt	wt	wt	S	R	M306I (atg/atA)	wt	wt	R	R	V44G (gtc/gGc)	M432T (atg/aCg)	S	S	wt	wt	R	514 A/C1401 A/G	wt	wt	R	R	514 A/C1401 A/G	R	R	514 A/C1401 A/G	wt	R
2146J	ERR158595	Samara	LAM	4.3.3			0	1		R	S315T (agc/aCc)	-17 G/T	wt	wt	wt	R	S450W (tcg/tGg)	S450W	S	nonWT	wt	wt	R116W (cgg/Tgg)	wt	S	S	wt	wt	wt	S	nonWT	wt	M432T (atg/aCg)	S	S	wt	wt	S	wt	wt	wt	S	S	wt	S	S	wt	wt	R
2411X	ERR229927	Samara	LAM	4.3.3			0	1		R	S315T (agc/aCc)	wt	wt	wt	wt	R	S450L (tcg/tTg)	S450L	S	nonWT	wt	wt	G73R (ggg/Agg)	wt	S	S	wt	wt	wt	R	nonWT	wt	T29A (acg/Gcg)M432T (atg/aCg)	S	S	wt	wt	S	wt	wt	wt	S	S	wt	S	S	wt	wt	R
0251Z	ERR133824	Samara	LAM	4.3.3			0	0		R	wt	wt	wt	wt	wt	R	wt	wt	S	S	wt	wt	wt	wt	R	S	wt	wt	wt	S	nonWT	wt	M432T (atg/aCg)	S	S	wt	wt	S	wt	wt	wt	S	S	wt	S	S	wt	wt	S
0398J	ERR067624	Samara	LAM	4.3.3			0	0		R	wt	wt	wt	wt	wt	R	wt	wt	R	S	wt	wt	wt	wt	S	S	wt	wt	wt	S	nonWT	wt	M432T (atg/aCg)	S	S	wt	wt	S	wt	wt	wt	S	S	wt	S	S	wt	wt	S
0459A	ERR067591	Samara	LAM	4.3.3			0	0		R	wt	wt	wt	wt	wt	R	M707T (atg/aCg)	wt	R	S	wt	wt	wt	wt	R	S	wt	wt	wt	S	nonWT	wt	M432T (atg/aCg)	S	S	wt	wt	S	wt	wt	wt	S	S	wt	S	S	wt	wt	S
1053W	ERR108422	Samara	LAM	4.3.3			0	2		R	S315T (agc/aCc)	-8 T/A	wt	wt	wt	R	D435Y (gac/Tac)G456S (ggt/Agt)	D435Y	S	nonWT	wt	wt	G109A (ggc/gCc)	wt	S	R	M306I (atg/atC)A601A (gcc/gcT)	wt	V531L (gtg/Ctg)	R	S	wt	wt	R	S	wt	wt	S	wt	wt	wt	S	S	wt	S	S	wt	D248Y (gac/Tac)D248G (gac/gGc)	S
2227X	ERR228009	Samara	LAM	4.3.3			0	1		R	S315T (agc/aCc)	wt	wt	wt	wt	R	S450L (tcg/tTg)	S450L	S	nonWT	wt	wt	V65A (gtc/gCc)	wt	S	R	G406D (ggc/gAc)A601A (gcc/gcT)	wt	V531L (gtg/Ctg)	S	S	wt	wt	S	S	wt	wt	S	wt	wt	wt	S	S	wt	S	S	wt	wt	S
2495N	ERR229953	Samara	URAL	4.2.1			10	3		R	S315T (agc/aCc)	L203L (ctg/ctA)	wt	wt	wt	R	S450L (tcg/tTg)	S450L	R	R	wt	K88R (aag/aGg)	wt	wt	S	R	M306I (atg/atA)T1027T (acg/acA)	wt	wt	S	S	wt	wt	S	S	wt	wt	S	wt	wt	wt	S	S	wt	S	S	wt	wt	R
1012B	ERR108485	Samara	URAL	4.2.1			7	2		R	S315T (agc/aCc)	T4K (aca/aAa)L203L (ctg/ctA)	wt	wt	wt	R	S450L (tcg/tTg)	S450L	R	R	wt	K88R (aag/aGg)	wt	wt	S	nonWT	T1027T (acg/acA)	wt	wt	S	S	wt	wt	R	S	wt	wt	S	wt	wt	wt	S	S	wt	S	S	wt	wt	R
1738Q	ERR137274	Samara	URAL	4.2.1			11	2		R	S315T (agc/aCc)	L203L (ctg/ctA)	wt	wt	wt	R	S450L (tcg/tTg)	S450L	R	R	wt	K88R (aag/aGg)	wt	wt	S	nonWT	T1027T (acg/acA)	wt	wt	S	S	wt	wt	S	S	wt	wt	S	wt	wt	wt	S	S	wt	S	S	wt	wt	R
0029H	ERR067615	Samara	URAL	4.2.1			2	4	pre-XDR	R	S315T (agc/aCc)	L203L (ctg/ctA)	wt	wt	wt	R	S450L (tcg/tTg)	S450L	R	R	wt	K88R (aag/aGg)	wt	wt	S	R	M306V (atg/Gtg)T1027T (acg/acA)	wt	wt	R	S	wt	wt	R	R	wt	A90V (gcg/gTg)	S	wt	wt	wt	S	S	wt	S	S	wt	wt	S
0278D	ERR133834	Samara	URAL	4.2.1			4	2		R	S315T (agc/aCc)	L203L (ctg/ctA)	wt	wt	wt	R	S450L (tcg/tTg)	S450L	R	R	wt	K88R (aag/aGg)	wt	wt	S	nonWT	T1027T (acg/acA)	wt	wt	S	S	wt	wt	S	S	wt	wt	S	wt	wt	wt	S	S	wt	S	S	wt	wt	S
0166G	ERR067577	Samara	URAL	4.2.1			1	2		R	S315T (agc/aCc)	L203L (ctg/ctA)	wt	wt	wt	R	S450L (tcg/tTg)	S450L	R	R	wt	K88R (aag/aGg)	wt	wt	S	nonWT	T1027T (acg/acA)	wt	wt	S	S	wt	wt	S	S	wt	wt	S	wt	wt	wt	S	S	wt	S	S	wt	wt	R
1636E	ERR067691	Samara	URAL	4.2.1			1	2		R	S315T (agc/aCc)	L203L (ctg/ctA)	wt	wt	wt	R	S450L (tcg/tTg)	S450L	R	R	wt	K88R (aag/aGg)	wt	-80 T/G	S	nonWT	T1027T (acg/acA)	wt	wt	S	S	wt	wt	S	S	wt	wt	nonWT	wt	wt	-80 T/G	S	S	wt	S	S	wt	wt	R
0346C	ERR133849	Samara	URAL	4.2.1			8	3		R	S315T (agc/aCc)	L203L (ctg/ctA)	wt	wt	wt	R	S450L (tcg/tTg)	S450L	R	R	wt	K88R (aag/aGg)	wt	wt	S	R	Q497R (cag/cGg)T1027T (acg/acA)	wt	wt	R	S	wt	wt	S	S	wt	wt	S	wt	wt	wt	S	S	wt	S	S	wt	wt	R
1065J	ERR108425	Samara	URAL	4.2.1			9	3		R	S315T (agc/aCc)	L203L (ctg/ctA)	wt	wt	wt	R	S450L (tcg/tTg)	S450L	R	R	wt	K88R (aag/aGg)	wt	wt	S	R	Q497R (cag/cGg)T1027T (acg/acA)	wt	wt	S	S	wt	wt	S	S	wt	wt	S	wt	wt	wt	S	S	wt	S	S	wt	wt	S
2363V	ERR229988	Samara	URAL	4.2.1			7	3		R	S315T (agc/aCc)	L203L (ctg/ctA)	wt	wt	wt	R	S450L (tcg/tTg)	S450L	R	R	wt	K88R (aag/aGg)	wt	wt	S	R	Q497R (cag/cGg)T1027T (acg/acA)	wt	wt	S	S	wt	wt	S	S	wt	wt	S	wt	wt	wt	S	S	wt	S	S	wt	wt	S
2526X	ERR234654	Samara	URAL	4.2.1			6	3		R	S315T (agc/aCc)	L203L (ctg/ctA)	wt	wt	wt	R	S450L (tcg/tTg)	S450L	R	R	wt	K88R (aag/aGg)	wt	wt	R	R	Q497R (cag/cGg)T1027T (acg/acA)	wt	wt	S	S	wt	wt	S	S	wt	wt	S	wt	wt	wt	S	S	wt	S	S	wt	wt	S
0507C	ERR067728	Samara	URAL	4.2.1			8	4		R	S315T (agc/aCc)	L203L (ctg/ctA)	wt	wt	wt	R	S450L (tcg/tTg)	S450L	R	R	wt	K88R (aag/aGg)	wt	wt	S	R	Q497R (cag/cGg)T1027T (acg/acA)	wt	wt	S	R	-11 A/G	wt	S	S	wt	wt	S	wt	wt	wt	S	S	wt	S	S	wt	wt	S
0573Z	ERR067733	Samara	URAL	4.2.1			8	4		R	S315T (agc/aCc)	L203L (ctg/ctA)	wt	wt	wt	R	S450L (tcg/tTg)	S450L	R	R	wt	K88R (aag/aGg)	wt	wt	S	R	Q497R (cag/cGg)T1027T (acg/acA)	wt	wt	S	R	-11 A/G	wt	S	S	wt	wt	S	wt	wt	wt	S	S	wt	S	S	wt	wt	S
0314S	ERR067609	Samara	URAL	4.2.1			2	2		R	S315T (agc/aCc)	L203L (ctg/ctA)	wt	wt	wt	R	S450L (tcg/tTg)	S450L	R	R	wt	K88R (aag/aGg)	wt	wt	S	nonWT	T1027T (acg/acA)	wt	wt	S	nonWT	wt	L52V (ctc/Gtc)	S	S	wt	wt	S	wt	wt	wt	S	S	wt	S	S	wt	wt	S
2225V	ERR228001	Samara	URAL	4.2.1			1	5	pre-XDR	R	S315T (agc/aCc)	-15 C/T	wt	wt	wt	R	S450L (tcg/tTg)	S450L	R	R	wt	K88R (aag/aGg)	wt	wt	S	R	G406D (ggc/gAc)T1027T (acg/acA)	wt	wt	R	R	V155M (gtg/Atg)	wt	S	S	wt	wt	R	wt	-15 c>g	wt	S	S	wt	S	S	wt	wt	R
2565P	ERR234669	Samara	URAL	4.2.1			1	6	XDR	R	S315T (agc/aCc)	-15 C/T	wt	wt	wt	R	S450L (tcg/tTg)	S450L	R	R	wt	K88R (aag/aGg)	wt	wt	S	R	G406D (ggc/gAc)T1027T (acg/acA)	wt	wt	R	R	V155M (gtg/Atg)	wt	R	R	wt	D94G (gac/gGc)	R	wt	-15 c>g	wt	S	S	wt	S	S	wt	wt	R
0545T	ERR234616	Samara	URAL	4.2.1			0	1		R	S315T (agc/aCc)	wt	wt	wt	wt	R	wt	wt	S	S	wt	wt	wt	wt	S	R	Y319C (tat/tGt)T1027T (acg/acA)	wt	wt	S	S	wt	wt	S	S	wt	wt	S	wt	wt	wt	S	S	wt	S	S	wt	wt	S
0448N	ERR067748	Samara	URAL	4.2.1			0	2		R	S315T (agc/aCc)	L203L (ctg/ctA)	wt	wt	wt	R	S450L (tcg/tTg)	S450L	S	nonWT	wt	wt	ins194(1)	wt	S	R	M306I (atg/atA)T1027T (acg/acA)	wt	wt	S	S	wt	wt	S	S	wt	wt	S	wt	wt	wt	S	S	wt	S	S	wt	wt	S
1456J	ERR067700	Samara	URAL	4.2.1			0	0		R	V423I (gtt/Att)	wt	wt	wt	wt	R	wt	wt	R	S	wt	wt	wt	wt	R	nonWT	T1027T (acg/acA)	wt	wt	no data	S	wt	wt	R	S	wt	wt	S	wt	wt	wt	S	S	wt	R	S	wt	wt	R
1190V	ERR067677	Samara	URAL	4.2.1			0	3		R	S315T (agc/aCc)R119R (cgc/cgT)	-15 C/T	wt	wt	wt	R	S450L (tcg/tTg)	S450L	S	nonWT	wt	wt	I81R (ata/aGa)	wt	S	nonWT	T1027T (acg/acA)	wt	wt	R	R	V128G (gtc/gGc)	wt	R	S	wt	wt	S	wt	wt	wt	S	S	wt	S	S	wt	wt	R
2042W	ERR144624	Samara	URAL	4.2.1			0	4	pre-XDR	R	S315T (agc/aCc)	-15 C/T	wt	wt	wt	R	S450L (tcg/tTg)	S450L	R	R	517 C/T	wt	Y22S (tac/tCc)	wt	R	R	M306V (atg/Gtg)T1027T (acg/acA)	wt	wt	S	S	wt	wt	S	S	wt	wt	R	517 C/T	-37 g>t	wt	S	S	517 C/T	R	S	517 C/T	wt	R
0945D	ERR067645	Samara	URAL	4.2.1			0	1		R	S315T (agc/aCc)	-15 C/T	wt	wt	wt	R	H445D (cac/Gac)	H445D	S	nonWT	wt	wt	4408151 GAP	wt	S	nonWT	P832S (ccg/Tcg)T1027T (acg/acA)	wt	wt	S	S	wt	wt	R	S	wt	wt	S	wt	wt	wt	R	S	wt	S	S	wt	wt	R
0750R	ERR133921	Samara	URAL	4.2.1			0	0		R	wt	wt	wt	wt	wt	R	wt	wt	R	S	wt	wt	wt	wt	R	nonWT	T1027T (acg/acA)	wt	wt	S	S	wt	wt	S	S	wt	wt	S	wt	wt	wt	S	S	wt	S	S	wt	wt	S
2219N	ERR227985	Samara	URAL	4.2.1			1	5	pre-XDR	R	S315T (agc/aCc)	-15 C/T	wt	wt	wt	R	S450L (tcg/tTg)	S450L	R	R	wt	K43R (aag/aGg)	wt	wt	R	R	M306V (atg/Gtg)T1027T (acg/acA)	wt	wt	R	R	2288910 GAP	wt	S	S	wt	wt	R	wt	-12 c>t	wt	S	S	wt	R	S	wt	L218M (ctg/Atg)S228R (agc/agG)	S
0575B	ERR234648	Samara	URAL	4.2.1			1	4	pre-XDR	R	S315T (agc/aCc)	-15 C/T	wt	wt	wt	R	S450L (tcg/tTg)	S450L	R	R	wt	K43R (aag/aGg)	wt	wt	S	R	M306V (atg/Gtg)T1027T (acg/acA)	wt	wt	S	S	wt	wt	S	S	wt	wt	R	wt	-12 c>t	wt	S	S	wt	S	S	wt	L218M (ctg/Atg)S228R (agc/agG)	S
0236H	ERR133823	Samara	URAL	4.2.1			0	2	pre-XDR	R	S315T (agc/aCc)	wt	wt	wt	wt	R	wt	wt	R	R	wt	K43R (aag/aGg)	wt	wt	R	nonWT	H1002R (cac/cGc)	wt	wt	S	S	wt	wt	S	S	wt	wt	R	wt	-12 c>t	wt	S	S	wt	S	S	wt	L164S (ttg/tCg)	S
0836K	ERR067657	Samara	URAL	4.2.1			0	2	pre-XDR	R	S315T (agc/aCc)	wt	wt	wt	wt	R	S450L (tcg/tTg)	S450L	R	R	wt	K88R (aag/aGg)	wt	wt	S	S	wt	wt	wt	S	S	wt	wt	S	S	wt	wt	R	wt	-12 c>t	wt	R	S	wt	R	S	wt	wt	S
0400L	ERR133858	Samara	URAL	4.2.1			0	1		R	S315T (agc/aCc)	wt	wt	wt	wt	R	S450L (tcg/tTg)	S450L	R	R	908 A/C	wt	wt	wt	R	S	wt	wt	wt	S	S	wt	wt	S	S	wt	wt	S	908 A/C	wt	wt	S	S	908 A/C	S	S	908 A/C	wt	S
1011A	ERR133981	Samara	URAL	4.2.1			0	1		R	W668_ (tgg/tgA)	wt	wt	wt	wt	R	S450P (tcg/Ccg)S450_ (tcg/tAg)	S450P	S	S	wt	wt	wt	wt	R	R	M306I (atg/atC)	wt	wt	S	S	wt	wt	R	S	wt	wt	S	wt	wt	wt	S	S	wt	S	S	wt	wt	S
0793N	ERR133942	Samara	Haarlem	4.1.2.1			6	6	pre-XDR	R	S315T (agc/aCA)	wt	wt	wt	wt	R	S100S (tcg/tcA)S450L (tcg/tTg)V496L (gtg/Ttg)	S450L	R	R	1401 A/G	K43R (aag/aGg)	wt	wt	R	R	M306V (atg/Gtg)	wt	wt	R	R	W68G (tgg/Ggg)	wt	S	S	wt	wt	R	1401 A/G	-12 c>t	wt	R	R	1401 A/G	R	R	1401 A/G	wt	R
0063V	ERR133800	Samara	Haarlem	4.1.2.1			6	6	pre-XDR	R	S315T (agc/aCA)	wt	wt	wt	wt	R	S100S (tcg/tcA)S450L (tcg/tTg)V496L (gtg/Ttg)	S450L	R	R	1401 A/G	K43R (aag/aGg)	wt	wt	S	R	M306V (atg/Gtg)	wt	wt	S	R	W68G (tgg/Ggg)	wt	S	S	wt	wt	R	1401 A/G	-12 c>t	wt	S	R	1401 A/G	S	R	1401 A/G	wt	S
0373G	ERR067697	Samara	Haarlem	4.1.2.1			5	4	pre-XDR	R	S315T (agc/aCA)	wt	wt	wt	wt	R	S100S (tcg/tcA)S450L (tcg/tTg)V496L (gtg/Ttg)	S450L	R	R	wt	K43R (aag/aGg)	wt	wt	S	R	M306V (atg/Gtg)	wt	wt	R	R	W68G (tgg/Ggg)	wt	S	S	wt	wt	R	wt	-12 c>t	wt	S	S	wt	S	S	wt	wt	R
0977N	ERR108474	Samara	Haarlem	4.1.2.1			6	4	pre-XDR	R	S315T (agc/aCA)	wt	wt	wt	wt	R	S100S (tcg/tcA)S450L (tcg/tTg)V496L (gtg/Ttg)	S450L	R	R	wt	K43R (aag/aGg)	wt	wt	S	R	M306V (atg/Gtg)	wt	wt	R	R	W68G (tgg/Ggg)	wt	S	S	wt	wt	R	wt	-12 c>t	wt	S	S	wt	R	S	wt	wt	S
0988A	ERR108480	Samara	Haarlem	4.1.2.1			6	4	pre-XDR	R	S315T (agc/aCA)	wt	wt	wt	wt	R	S100S (tcg/tcA)S450L (tcg/tTg)V496L (gtg/Ttg)	S450L	R	R	wt	K43R (aag/aGg)	wt	wt	R	R	M306V (atg/Gtg)	wt	wt	R	R	W68G (tgg/Ggg)	wt	R	S	wt	wt	R	wt	-12 c>t	wt	S	S	wt	R	S	wt	wt	S
0529B	ERR133878	Samara	Haarlem	4.1.2.1			6	4	pre-XDR	R	S315T (agc/aCA)	wt	wt	wt	wt	R	S100S (tcg/tcA)S450L (tcg/tTg)V496L (gtg/Ttg)	S450L	R	R	wt	K43R (aag/aGg)	wt	wt	R	R	M306V (atg/Gtg)	wt	wt	R	R	W68G (tgg/Ggg)	wt	S	S	wt	wt	R	wt	-12 c>t	wt	S	S	wt	S	S	wt	wt	R
0309M	ERR067603	Samara	Haarlem	4.1.2.1			5	4	pre-XDR	R	S315T (agc/aCA)	wt	wt	wt	wt	R	S100S (tcg/tcA)S450L (tcg/tTg)V496L (gtg/Ttg)	S450L	R	R	wt	K43R (aag/aGg)	wt	wt	R	R	M306V (atg/Gtg)	wt	wt	R	R	W68G (tgg/Ggg)	wt	S	S	wt	wt	R	wt	-12 c>t	wt	S	S	wt	S	S	wt	wt	R
1614F	ERR228038	Samara	Haarlem	4.1.2.1			0	0		R	wt	wt	wt	wt	wt	R	wt	wt	R	S	wt	wt	wt	wt	R	S	wt	wt	wt	S	S	wt	wt	S	S	wt	wt	S	wt	wt	wt	S	S	wt	S	S	wt	wt	S
0991D	ERR108482	Samara	Haarlem	4.1.2.1			1	3		R	S315T (agc/aCc)	wt	wt	wt	wt	R	S450L (tcg/tTg)V496M (gtg/Atg)	S450L	R	R	wt	K43R (aag/aGg)	wt	-56 C/T	S	R	M306I (atg/atC)	wt	wt	S	R	L85P (ctg/cCg)	wt	R	S	wt	wt	nonWT	wt	wt	-56 C/T	S	S	wt	S	S	wt	wt	S
2353J	ERR229932	Samara	Haarlem	4.1.2.1			1	2		R	S315T (agc/aCc)	wt	wt	wt	wt	R	S450L (tcg/tTg)V496M (gtg/Atg)	S450L	R	R	wt	K43R (aag/aGg)	wt	-56 C/T	R	R	M306I (atg/atC)	wt	wt	S	S	wt	wt	S	S	wt	wt	nonWT	wt	wt	-56 C/T	S	S	wt	S	S	wt	wt	R
2349E	ERR230003	Samara	Haarlem	4.1.2.1			0	2		R	S315T (agc/aCc)	wt	wt	wt	wt	R	H445L (cac/cTc)	H445L	R	nonWT	wt	wt	L79W (ttg/tGg)	wt	S	R	wt	wt	-12 C/T	S	S	wt	wt	S	S	wt	wt	S	wt	wt	wt	S	S	wt	S	S	wt	wt	R
0464F	ERR234631	Samara	Haarlem	4.1.2.1			0	2		R	S315T (agc/aCc)	wt	wt	wt	wt	R	S428R (agc/agG)H445Y (cac/Tac)	H445Y	R	R	wt	K88R (aag/aGg)	wt	-235 A/G	S	R	D354A (gac/gCc)	wt	wt	S	nonWT	wt	D21G (gac/gGc)	S	S	wt	wt	nonWT	wt	wt	-235 A/G	S	S	wt	S	S	wt	wt	no data
2204X	ERR228016	Samara	Haarlem	4.1.2			1	0		R	wt	wt	wt	wt	wt	R	wt	wt	R	S	wt	wt	wt	wt	R	S	wt	wt	wt	S	S	wt	wt	S	S	wt	wt	S	wt	wt	wt	S	S	wt	S	S	wt	wt	S
0105Q	ERR133801	Samara	Haarlem	4.1.2			1	0		R	wt	wt	wt	wt	wt	R	wt	wt	R	S	wt	wt	wt	wt	R	S	wt	wt	wt	S	S	wt	wt	S	S	wt	wt	S	wt	wt	wt	S	S	wt	S	S	wt	wt	S
0786F	ERR133937	Samara	X-type	4.1			0	3	XDR	R	S315T (agc/aCc)	wt	wt	wt	wt	R	S450L (tcg/tTg)	S450L	R	R	wt	K43R (aag/aGg)	wt	wt	S	nonWT	S261S (tcg/tcA)	A908T (gcc/Acc)	wt	S	S	wt	wt	R	R	wt	A90V (gcg/gTg)	R	wt	-14 c>t	wt	S	S	wt	S	S	wt	wt	R
1373T	ERR234627	Samara	X-type	4.1			1	2		R	S315T (agc/aCc)	-8 T/G	wt	wt	wt	R	H445Y (cac/Tac)	H445Y	R	R	wt	K88R (aag/aGg)	wt	wt	S	S	wt	wt	wt	S	nonWT	wt	R411S (cgc/Agc)	S	S	wt	wt	S	wt	wt	wt	S	S	wt	S	S	wt	wt	R
0663X	ERR234594	Samara	X-type	4.1			1	2		R	S315T (agc/aCc)	-8 T/G	wt	wt	wt	R	H445Y (cac/Tac)	H445Y	R	R	wt	K88R (aag/aGg)	wt	wt	S	S	wt	wt	wt	S	nonWT	wt	R411S (cgc/Agc)	S	S	wt	wt	S	wt	wt	wt	S	S	wt	S	S	wt	wt	R
12586-96	ERS1831669	Germany_extendedCAO	Beijing - CAO	2.2.1	Central Asia outbreak		NA	NA		R	S315T (agc/aCc)	wt	wt	wt	wt	R	wt	wt	R	R	wt	K43R (aag/aGg)	wt	wt	R	R	M306V (atg/Gtg)	wt	wt	S	S	wt	wt	s	S	wt	wt	S	wt	wt	wt	no data	S	wt	no data	S	wt	wt	no data
9054-96	ERS1831670	Germany_extendedCAO	Beijing - CAO	2.2.1	Central Asia outbreak		NA	NA		R	S315T (agc/aCc)	wt	wt	wt	wt	R	S450L (tcg/tTg)	S450L (tcg/tTg)	R	R	wt	K43R (aag/aGg)	wt	wt	R	R	M306V (atg/Gtg)	wt	wt	S	S	wt	wt	no data	S	wt	wt	S	wt	wt	wt	no data	S	wt	no data	S	wt	wt	S
3711-96	ERS1831671	Germany_extendedCAO	Beijing - CAO	2.2.1	Central Asia outbreak		NA	NA	pre-XDR	R	S315T (agc/aCc)	wt	wt	wt	wt	S	S441Q (tcg/CAg)	S441Q (tcg/CAg)	R	R	1401 A/G	K43R (aag/aGg)	wt	wt	S	R	M306V (atg/Gtg)	wt	wt	R	R	L85R (ctg/cGg)	wt	no data	S	wt	wt	R	1401 A/G	wt	wt	no data	R	1401 A/G	no data	R	1401 A/G	wt	S
1475-96	ERS1831672	Germany_extendedCAO	Beijing - CAO	2.2.1	Central Asia outbreak		NA	NA	pre-XDR	R	S315T (agc/aCc)	wt	wt	wt	wt	R	S441Q (tcg/CAg)	S441Q (tcg/CAg)	R	R	1401 A/G	K43R (aag/aGg)	wt	wt	R	R	M306V (atg/Gtg)	wt	wt	R	R	L85R (ctg/cGg)	wt	no data	S	wt	wt	R	1401 A/G	wt	wt	no data	R	1401 A/G	no data	R	1401 A/G	wt	S
1474-96	ERS1831673	Germany_extendedCAO	Beijing - CAO	2.2.1	Central Asia outbreak		NA	NA	pre-XDR	R	S315T (agc/aCc)	wt	wt	wt	wt	R	S441Q (tcg/CAg)	S441Q (tcg/CAg)	R	R	1401 A/G	K43R (aag/aGg)	wt	wt	R	R	M306V (atg/Gtg)	wt	wt	R	R	L85R (ctg/cGg)	wt	no data	S	wt	wt	R	1401 A/G	wt	wt	no data	R	1401 A/G	no data	R	1401 A/G	wt	S
2752-97	ERS1831674	Germany_extendedCAO	Beijing - CAO	2.2.1	Central Asia outbreak		NA	NA		R	S315T (agc/aCc)	wt	wt	wt	wt	R	wt	wt	no data	R	wt	K43R (aag/aGg)	wt	wt	R	R	M306V (atg/Gtg)	wt	wt	S	S	wt	wt	S	S	wt	wt	S	wt	wt	wt	no data	S	wt	no data	S	wt	wt	R
4691-97	ERS1831675	Germany_extendedCAO	Beijing - CAO	2.2.1	Central Asia outbreak		NA	NA		R	S315T (agc/aCc)	wt	wt	wt	wt	S	S450L (tcg/tTg)	S450L (tcg/tTg)	no data	R	wt	K43R (aag/aGg)	wt	wt	S	R	M306I (atg/atA)	wt	wt	R	R	del_2288890_2288899	wt	S	S	wt	wt	S	wt	wt	wt	no data	S	wt	no data	S	wt	wt	S
6179-97	ERS1831676	Germany_extendedCAO	Beijing - CAO	2.2.1	Central Asia outbreak		NA	NA	pre-XDR	R	S315T (agc/aCc)	wt	wt	wt	wt	R	S441Q (tcg/CAg)	S441Q (tcg/CAg)	no data	R	1401 A/G	K43R (aag/aGg)	wt	wt	R	R	M306V (atg/Gtg)	wt	wt	R	S	wt	wt	no data	S	wt	wt	R	1401 A/G	wt	wt	no data	R	1401 A/G	no data	R	1401 A/G	wt	R
1065-97	ERS1831677	Germany_extendedCAO	Beijing - CAO	2.2.1	Central Asia outbreak		NA	NA		R	S315T (agc/aCc)	wt	wt	wt	wt	S	S450L (tcg/tTg)	S450L (tcg/tTg)	R	R	wt	K43R (aag/aGg)	wt	wt	S	R	M306V (atg/Gtg)	wt	wt	S	S	wt	wt	S	S	wt	wt	S	wt	wt	wt	no data	S	wt	no data	S	wt	wt	b
2500-98	ERS1831678	Germany_extendedCAO	Beijing - CAO	2.2.1	Central Asia outbreak		NA	NA		R	S315T (agc/aCc)	wt	wt	wt	wt	R	S450L (tcg/tTg)H835R(cac/cGc)	S450L (tcg/tTg)	R	R	wt	K43R (aag/aGg)	wt	wt	R	R	M306I (atg/atT)	wt	wt	R	R	V44G (gtc/gGc)	wt	R	S	wt	wt	R	wt	-10 g/a	wt	S	S	wt	R	S	wt	wt	R
2501-98	ERS1831679	Germany_extendedCAO	Beijing - CAO	2.2.1	Central Asia outbreak		NA	NA		R	S315T (agc/aCc)	wt	wt	wt	wt	R	S450L (tcg/tTg)	S450L (tcg/tTg)	R	R	wt	K43R (aag/aGg)	wt	wt	R	R	M306I (atg/atT)	wt	wt	S	R	L116V (ctg/Gtg)	wt	R	S	wt	wt	R	wt	-10 g/a	wt	S	S	wt	R	S	wt	wt	R
3135-98	ERS1831680	Germany_extendedCAO	Beijing - CAO	2.2.1	Central Asia outbreak		NA	NA		R	S315T (agc/aCc)	wt	wt	wt	wt	R	S450L (tcg/tTg)	S450L (tcg/tTg)	R	R	wt	K43R (aag/aGg)	wt	wt	R	R	M306V (atg/Gtg)	wt	wt	S	S	wt	wt	S	S	wt	wt	R	wt	-14 c/t	wt	S	S	wt	S	S	wt	wt	S
3732-98	ERS1831681	Germany_extendedCAO	Beijing - CAO	2.2.1	Central Asia outbreak		NA	NA		R	S315T (agc/aCc)	wt	wt	wt	wt	R	S450L (tcg/tTg)	S450L (tcg/tTg)	R	R	wt	K43R (aag/aGg)	wt	wt	R	R	M306V (atg/Gtg)	wt	wt	R	R	-11 delA	wt	S	S	wt	wt	S	wt	wt	wt	S	S	wt	S	S	wt	wt	R
5317-98	ERS1831682	Germany_extendedCAO	Beijing - CAO	2.2.1	Central Asia outbreak		NA	NA		R	S315T (agc/aCc)	wt	wt	wt	wt	S	S450L (tcg/tTg)	S450L (tcg/tTg)	R	R	wt	K43R (aag/aGg)	wt	wt	S	R	M306V (atg/Gtg)	wt	wt	S	S	wt	wt	S	S	wt	wt	S	wt	wt	wt	S	S	wt	S	S	wt	wt	S
3850-98	ERS1831683	Germany_extendedCAO	Beijing - CAO	2.2.1	Central Asia outbreak		NA	NA		R	S315T (agc/aCc)	wt	wt	wt	wt	R	S450L (tcg/tTg)	S450L (tcg/tTg)	R	R	wt	K43R (aag/aGg)	wt	wt	R	R	M306V (atg/Gtg)	wt	wt	S	S	wt	wt	S	S	wt	wt	S	wt	wt	wt	no data	S	wt	no data	S	wt	wt	S
4191-98	ERS1831684	Germany_extendedCAO	Beijing - CAO	2.2.1	Central Asia outbreak		NA	NA		R	S315T (agc/aCc)	-8 T/G	wt	wt	wt	R	S450L (tcg/tTg)	S450L (tcg/tTg)	R	R	wt	K43R (aag/aGg)	wt	wt	R	R	M306V (atg/Gtg)	wt	wt	R	R	-11 delA	wt	S	S	wt	wt	S	wt	wt	wt	S	S	wt	S	S	wt	wt	R
1089-99	ERS1831685	Germany_extendedCAO	Beijing - CAO	2.2.1	Central Asia outbreak		NA	NA		R	S315T (agc/aCc)	wt	wt	wt	wt	S	S450L (tcg/tTg)	S450L (tcg/tTg)	R	R	wt	K43R (aag/aGg)	wt	wt	S	R	G406D (ggc/gAc)	wt	wt	S	S	wt	wt	S	S	wt	wt	S	wt	wt	wt	S	S	wt	S	S	wt	wt	no data
4919-00	ERS1831686	Germany_extendedCAO	Beijing - CAO	2.2.1	Central Asia outbreak		NA	NA		R	S315T (agc/aCc)	wt	wt	wt	wt	R	S450L (tcg/tTg)	S450L (tcg/tTg)	R	R	wt	K43R (aag/aGg)	wt	wt	R	R	M306V (atg/Gtg)	wt	wt	S	S	wt	wt	S	S	wt	wt	S	wt	wt	wt	no data	S	wt	S	S	wt	wt	S
10293-95	ERS457970	Germany_extendedCAO	Beijing - CAO	2.2.1	Central Asia outbreak		NA	NA		R	S315T (agc/aCc)	wt	wt	wt	wt	S	L430P (ctg/cCg)H445R (cac/cGc)	L430P (ctg/cCg)H445R (cac/cGc)	R	R	wt	K43R (aag/aGg)	wt	wt	S	nonWT	wt	wt	-41 delA	S	S	wt	wt	no data	nonWT	wt	S698S (tcg/tcA)	S	wt	wt	wt	no data	S	wt	no data	S	wt	wt	no data
[truncated: 22 more columns]

## Sheet: Beijing_CAO_specific_SNPs
additional data - phylogenetic (branch specific) mutations for all Central Asian outbreak (CAO) isolates
#Pos.	H37Rv	CAO	gene ID	classification	Substitution	nucleotide change	annotation
42227	G	A	Rv0039c	nonessential	T42M	G>A	Possible conserved transmembrane protein
46324	T	C	Rv0041	essential	R921R	T>C	Probable leucyl-tRNA synthetase LeuS (leucine--tRNA ligase) (LEURS)
151798	A	G	Rv0125	epitope	G217G	A>G	Probable serine protease PepA (serine proteinase) (MTB32A)
163467	A	G	Rv0136	nonessential	S34S	A>G	Probable cytochrome P450 138 Cyp138
325703	C	T	Rv0270	nonessential	G379G	C>T	Probable fatty-acid-CoA ligase FadD2 (fatty-acid-CoA synthetase) (fatty-acid-CoA synthase)
407167	C	T	Rv0339c	nonessential	A428T	C>T	Possible transcriptional regulatory protein
560615	A	C	Rv0469	nonessential	E243A	A>C	Possible mycolic acid synthase UmaA
767670	T	C	-	-	-	T>C	-
843909	A	G	Rv0752c	nonessential	V169A	A>G	Probable acyl-CoA dehydrogenase FadE9
1077626	C	A	Rv0966c	nonessential	G70G	C>A	hypothetical protein
1145736	T	A	Rv1023	essential	A391A	T>A	Probable enolase Eno
1152701	C	T	Rv1029	nonessential	I230I	C>T	Probable potassium-transporting ATPase a chain KdpA (potassium-translocating ATPase a chain) (ATP phosphohydrolase [potassium-transporting] a chain) (potassium binding and translocating subunit A)
1257452	T	C	Rv1132	nonessential	L43P	T>C	hypothetical protein
1296834	A	C	Rv1166	essential	E228A	A>C	Probable conserved lipoprotein LpqW
1567524	G	A	Rv1392	essential	E234K	G>A	Probable S-adenosylmethionine synthetase MetK (mat) (AdoMet synthetase) (methionine adenosyltransferase)
1884305	T	G	Rv1662	essential	F868V	T>G	Probable polyketide synthase Pks8
2000234	C	T	Rv1767	nonessential	A54V	C>T	hypothetical protein
2062735	T	C	-	-	-	T>C	-
2107264	C	T	Rv1859	nonessential	R231C	C>T	Probable molybdenum-transport ATP-binding protein ABC transporter ModC
2197921	T	A	Rv1946c	nonessential	S14C	T>A	Possible lipoprotein
2304238	A	G	Rv2048c	essential	S917P	A>G	Polyketide synthase Pks12
2321369	A	G	Rv2063A	-	N105D	A>G	Possible toxin MazF7
2527575	G	A	Rv2252	nonessential	G196D	G>A	Diacylglycerol kinase
2915934	T	G	Rv2588c	nonessential	D87A	T>G	Probable conserved membrane protein secretion factor YajC
2968452	G	A	-	-	-	G>A	-
2982829	T	G	Rv2665	nonessential	L44R	T>G	Hypothetical arginine rich protein
3302980	T	C	-	-	-	T>C	-
3332110	G	A	Rv2976c	essential	V215V	G>A	Probable uracil-DNA glycosylase Ung (UDG)
3338820	T	C	Rv2982c	nonessential	P60P	T>C	Probable glycerol-3-phosphate dehydrogenase [NAD(P)+] GpdA2 (NAD(P)H-dependent glycerol-3-phosphate dehydrogenase)
3408521	G	A	Rv3048c	essential	A286A	G>A	Ribonucleoside-diphosphate reductase (beta chain) NrdF2 (ribonucleotide reductase small subunit) (R2F protein)
3548984	T	C	-	-	-	T>C	-
3570220	T	C	Rv3198c	essential	E331G	T>C	Probable ATP-dependent DNA helicase II UvrD2
3597879	T	C	-	-	-	T>C	-
3723401	G	A	Rv3336c	essential	I77I	G>A	Probable tryptophanyl-tRNA synthetase TrpS (tryptophan--tRNA ligase) (TRPRS) (tryptophan translase)
3777389	G	A	Rv3365c	nonessential	P38L	G>A	hypothetical protein
3857226	G	T	Rv3437	nonessential	D106Y	G>T	Possible conserved transmembrane protein
3982279	T	C	Rv3543c	nonessential	I288V	T>C	Probable acyl-CoA dehydrogenase FadE29
4224185	A	G	Rv3778c	essential	N237N	A>G	Possible aminotransferase
